# Supplementary material for: DNA Methylation Profile in Buffy Coat Identifies Methylation Differences Between Cirrhosis with and Without Hepatocellular Carcinoma
Source: Cancers (Basel). 2025 Jan 15;17(2):266. doi: 10.3390/cancers17020266 (PMC11763440; doi:10.3390/cancers17020266)
Supplement: Supplementary file 1 [file cancers-17-00266-s001.zip]

Archive with 2 entries (2 files):
- Supplementary Figures.pdf
- Supplementary Tables _V2.xlsx
