# Supplementary material for: DNA Methylation Profile in Buffy Coat Identifies Methylation Differences Between Cirrhosis with and Without Hepatocellular Carcinoma
Source: Cancers (Basel). 2025 Jan 15;17(2):266. doi: 10.3390/cancers17020266 (PMC11763440; doi:10.3390/cancers17020266)
Supplement: Supplementary file 1 [file cancers-17-00266-s001.zip › Supplementary Tables _V2.xlsx]

## Sheet: Supplementary Table S1
Supplimentaty Table S1. Features of differentially methylated probes (DMPs) among cirrohsis patietns with HCC compared to patietns without HCC
Probe ID	Delta_beta	P.Value	adj.P.Val	Tumor_AVG	Cirrhosis_AVG	CHR	MAPINFO	gene	feature	cgi	Importance	HR	Low 95 % CI	High 95% CI
cg00754947	0.0794877	1.49e-05	0.0135106	0.748311	0.668824	7	50861967	GRB10	TSS1500	shore	0.1	2.784	1.131	6.851
cg24595678	0.176632	1.95e-07	0.0030804	0.601835	0.425203	8	18712024	PSD3	Body	opensea	0.11	11.19	3.266	38.35
cg09743635	0.0217145	0.000457467	0.0456452	0.933155	0.911441	1	183885707	RGL1	Body	opensea	0.11	3.616	1.455	8.987
cg23105605	0.019262	2.25e-06	0.00743779	0.920532	0.90127	6	166240579		IGR	island	0.13	4.499	1.717	11.79
cg01604401	-0.0240303	7.89e-07	0.00461526	0.828833	0.852863	20	36153186	BLCAP	5'UTR	shore	0.18	0.2012	0.07343	0.5512
cg06758847	0.182469	4.36e-07	0.00374973	0.475651	0.293183	8	18712428	PSD3	Body	opensea		4.89	1.793	13.33
cg27244972	0.165717	1.04e-05	0.0118934	0.557033	0.391317	21	47716529	C21orf57	Body	shore		3.551	1.384	9.108
cg25134647	0.301424	1.5e-05	0.0135106	0.45003	0.148605	12	25454990		IGR	opensea		4.706	1.717	12.9
cg00481382	0.183089	0.000504282	0.0472124	0.581191	0.398102	12	97304412	NEDD1	5'UTR	shelf		1.782	0.7466	4.254
cg08269402	0.222411	0.000302379	0.0395138	0.660818	0.438407	6	32549631	HLA-DRB1	Body	shelf		1.209	0.5223	2.8
cg03116837	0.183059	0.000303546	0.0395826	0.603024	0.419965	8	216703		IGR	island		2.511	1.022	6.17
cg23174406	0.201608	0.00032948	0.0406615	0.633745	0.432137	12	97304436	NEDD1	Body	shelf		2.166	0.9053	5.183
cg25716013	0.151257	2.13e-05	0.0153085	0.566833	0.415576	6	75954053	COX7A2	TSS1500	opensea		2.43	0.9897	5.967
cg24680439	0.181108	0.000543806	0.0483915	0.588349	0.407242	10	134778467		IGR	shore		2.714	1.092	6.742
cg13674437	-0.171953	1.66e-06	0.00655	0.378947	0.5509	10	127823118	ADAM12	Body	opensea		0.3357	0.136	0.8287
cg01418618	-0.166757	2.47e-05	0.0161408	0.630156	0.796913	19	12377078		IGR	island		0.5133	0.2149	1.226
cg22573696	-0.0229882	0.000136276	0.0300165	0.0855651	0.108553	6	33216663		IGR	island
cg09503707	0.0686799	3.55e-05	0.0186724	0.495047	0.426367	4	95128367	SMARCAD1	TSS1500	shore
cg17799013	-0.0343821	3.24e-07	0.00325178	0.698172	0.732555	3	194428973	LOC100507391	TSS200	opensea
cg14914887	0.0258194	9.51e-05	0.026989	0.878065	0.852245	3	180627368		IGR	shelf
cg02270686	0.0411925	9.89e-05	0.0271969	0.873374	0.832182	1	39416868		IGR	opensea
cg18075721	0.0452843	0.000135015	0.0299073	0.868325	0.823041	1	116324197		IGR	opensea
cg27636330	0.0918045	0.000422407	0.0443889	0.625466	0.533661	10	133976763	JAKMIP3	Body	opensea
cg08383619	-0.0383156	1.12e-07	0.00276965	0.62209	0.660406	3	50302371		IGR	opensea
cg24553773	-0.0137544	0.000118047	0.0289487	0.882373	0.896127	1	53746271	LRP8	Body	shelf
cg13784004	-0.145705	0.000119541	0.0290344	0.619037	0.764742	18	47696733	MYO5B	Body	opensea
cg00019141	0.0160123	0.00025282	0.0370527	0.137529	0.121517	3	32433310	CMTM7	5'UTR	island
cg10832093	-0.132019	3.32e-07	0.00328557	0.242486	0.374505	12	131303194	STX2	Body	island
cg24371990	-0.131648	2.88e-05	0.0171392	0.281536	0.413184	18	44770781		IGR	shelf
cg25448523	-0.124197	2.82e-06	0.00815172	0.230312	0.354509	14	24780716	LTB4R2	Body	island
cg20192814	-0.121544	0.000251787	0.0370059	0.653377	0.774922	13	51565362		IGR	opensea
cg16316394	-0.119303	1.68e-06	0.00655995	0.445666	0.564969	5	140805841	PCDHGA4	Body	shore
cg09000805	-0.116348	3.31e-05	0.0182669	0.38278	0.499127	14	78630932		IGR	opensea
cg00021108	0.00929203	0.000278888	0.0382982	0.0468614	0.0375693	14	92980026	RIN3	TSS200	island
cg01966334	-0.115122	0.000342032	0.0411252	0.382906	0.498028	2	128378434	MYO7B	Body	shelf
cg20474450	-0.111339	9.66e-05	0.0270897	0.438578	0.549918	14	56777463		IGR	opensea
cg27450894	-0.110762	0.000370756	0.0423358	0.701855	0.812617	3	43794375		IGR	opensea
cg25510640	-0.108063	5.54e-05	0.0222859	0.631884	0.739947	4	80594710		IGR	opensea
cg08291996	-0.107323	1.28e-05	0.0130235	0.136973	0.244295	19	58791159	ZNF8	Body	shore
cg00026472	0.0199227	0.00031239	0.0397617	0.19366	0.173738	5	176074316	TSPAN17	TSS200	island
cg09103061	-0.106404	2.3e-07	0.00312368	0.370765	0.477169	5	175023926		IGR	opensea
cg07371589	-0.106058	0.000579019	0.0495087	0.662919	0.768976	1	151104367	SEMA6C	3'UTR	island
cg01529701	-0.105955	0.000579588	0.0495346	0.433848	0.539804	18	46572234	DYM	Body	opensea
cg19754283	-0.105195	2.35e-05	0.0159962	0.60553	0.710725	5	140804945	PCDHGA4	Body	shelf
cg21728101	-0.103629	0.000107355	0.0279652	0.152362	0.255991	7	1979360	MAD1L1	Body	shore
cg06934132	-0.10298	3.68e-05	0.0188826	0.603857	0.706836	4	7774768	AFAP1	Body	island
cg20007021	-0.100963	0.000167177	0.0323112	0.116317	0.21728	14	24780404	LTB4R2	Body	island
cg15342452	-0.100695	2.39e-07	0.00312368	0.498764	0.59946	10	127823065	ADAM12	Body	opensea
cg15364618	-0.100403	1.41e-05	0.0134158	0.136458	0.236861	14	24780551	LTB4R2	Body	island
cg00027669	-0.0810125	0.000578883	0.0495087	0.610405	0.691418	17	37382699	STAC2	TSS1500	shore
cg00044299	0.0211741	0.000161253	0.03189	0.914878	0.893704	18	24126361	KCTD1	5'UTR	shore
cg10897086	-0.0991504	0.000306676	0.0397272	0.328606	0.427757	11	30041473		IGR	shore
cg00054791	0.0060092	0.000566583	0.0490815	0.0354814	0.0294722	17	46985412	UBE2Z	TSS1500	shore
cg26996890	-0.0984859	0.000271419	0.0380086	0.793472	0.891958	7	1980808	MAD1L1	Body	shore
cg00011459	0.017702	0.000159769	0.031772	0.940556	0.922854	16	8890425	TMEM186	Body	shore
cg00057569	0.0106445	0.00044419	0.0452146	0.0424103	0.0317658	10	95462548	C10orf4	TSS1500	shore
cg00072407	-0.0254952	0.000461931	0.045799	0.560087	0.585582	19	12887524	HOOK2	TSS1500	shore
cg20581874	-0.0956098	0.000178579	0.0328811	0.241893	0.337503	14	21191754		IGR	island
cg06796435	-0.0952036	1.91e-05	0.014823	0.187802	0.283005	14	24780682	LTB4R2	Body	island
cg00094256	0.0107891	0.000358692	0.0418549	0.073151	0.0623618	4	25378438	ANAPC4	TSS1500	shore
cg05861228	-0.0943701	0.000204419	0.0344168	0.296563	0.390933	11	33522693		IGR	opensea
cg14192029	-0.094318	5.97e-05	0.0226555	0.566766	0.661084	4	126058	ZNF718	Body	shore
cg14523898	-0.0942416	0.000330844	0.0407379	0.34244	0.436682	1	38220138	EPHA10	Body	shore
cg21727591	-0.0928876	4.9e-05	0.0213983	0.83185	0.924738	3	196956766	DLG1	Body	opensea
cg10193721	-0.0928387	3.41e-05	0.0184876	0.154914	0.247752	14	24780691	LTB4R2	Body	island
cg15829642	-0.0925876	0.000179181	0.0329266	0.48047	0.573058	5	140744983	PCDHGA4	Body	shore
cg12277612	-0.0922593	0.000336421	0.0409555	0.633324	0.725583	7	52085978		IGR	opensea
cg24925701	-0.0917951	1.49e-05	0.0135106	0.611809	0.703604	1	18553942	IGSF21	Body	opensea
cg14661139	-0.0915512	0.00031776	0.0401018	0.704906	0.796457	1	1195569	UBE2J2	Body	opensea
cg08239440	-0.0914353	0.000108502	0.0280147	0.580815	0.67225	10	125260773		IGR	opensea
cg26958838	-0.0913151	0.000130917	0.0297638	0.487013	0.578328	5	2416025		IGR	opensea
cg22646785	-0.0910664	0.000299328	0.0394135	0.350724	0.441791	6	144975611	UTRN	Body	opensea
cg19015962	-0.0909941	0.000221313	0.0353069	0.785373	0.876367	22	49809356		IGR	shelf
cg06557421	-0.0908397	2.08e-07	0.0030804	0.219116	0.309955	10	125650718	CPXM2	Body	shore
cg13966853	-0.0897919	0.000505305	0.0472136	0.668757	0.758549	8	11062386		IGR	shelf
cg00114944	0.00553884	0.000281836	0.0384642	0.0303323	0.0247935	6	139350067	C6orf115	5'UTR	island
cg00119314	-0.0286477	0.000245648	0.0366543	0.688463	0.717111	17	48555610	RSAD1	TSS1500	shore
cg08535474	-0.0892923	6.28e-05	0.0229889	0.598386	0.687679	17	35149318		IGR	opensea
cg00159243	0.0256495	6.07e-05	0.0227329	0.370839	0.34519	12	109023799	SELPLG	5'UTR	opensea
cg00163510	-0.0188053	0.000592366	0.0499998	0.877854	0.896659	1	214722952	PTPN14	5'UTR	shore
cg00769340	-0.0882679	0.000175272	0.032821	0.543202	0.63147	5	143096806		IGR	opensea
cg00193283	0.0638487	2.36e-05	0.0160006	0.552536	0.488687	3	10806047	LOC285370	TSS200	opensea
cg27554123	-0.0879596	5.68e-08	0.00204114	0.551392	0.639351	6	34714788		IGR	opensea
cg00205157	0.0482831	6.48e-06	0.0103522	0.912322	0.864038	6	66496346	MCART3P	TSS1500	shore
cg06550582	-0.087437	8.73e-05	0.0261047	0.470532	0.557969	10	135039948		IGR	island
cg13106484	-0.086901	0.000139436	0.0301975	0.544995	0.631896	7	157692127	PTPRN2	Body	shore
cg22065971	-0.0868663	0.000104598	0.0276676	0.527249	0.614116	4	106819347	NPNT	Body	shore
cg01728858	-0.0858202	0.00012492	0.0292958	0.753587	0.839407	8	142543453		IGR	opensea
cg05670472	-0.0857594	3.04e-07	0.00315278	0.351904	0.437663	5	140805732	PCDHGA4	Body	shore
cg23593661	-0.0852923	8.4e-05	0.0255929	0.28501	0.370302	15	96766298	NR2F2-AS1	Body	opensea
cg00209066	-0.0110738	0.000185291	0.0333055	0.918987	0.930061	22	50218923	BRD1	TSS1500	shore
cg02344735	-0.085217	5.79e-05	0.0225044	0.548874	0.634091	6	71664559	B3GAT2	Body	shore
cg00237156	-0.0139721	0.000348754	0.0414721	0.930424	0.944396	9	114557446	C9orf84	TSS200	island
cg04990087	-0.084917	1.93e-05	0.014823	0.610162	0.695079	16	48845906		IGR	shore
cg00243360	0.121891	9.93e-05	0.0272233	0.39698	0.275089	8	72269115	EYA1	TSS200	opensea
cg03168896	-0.0842025	2.86e-06	0.00820949	0.216902	0.301105	3	44036098		IGR	shore
cg17573270	-0.083782	0.000179174	0.0329266	0.541963	0.625745	22	42950376	SERHL2	Body	shore
cg03671075	-0.0834857	0.000155006	0.031345	0.457297	0.540783	4	78573680		IGR	opensea
cg01695406	-0.0834246	0.000266488	0.0377478	0.623833	0.707257	19	55889276	TMEM190	Body	island
cg01538731	-0.083277	0.000470744	0.0461275	0.545886	0.629163	16	87757018	KLHDC4	Body	shelf
cg08935238	-0.083184	0.000432199	0.0446801	0.313442	0.396626	5	140798161	PCDHGA4	Body	shore
cg00260012	-0.0216457	0.000306235	0.0397247	0.826567	0.848213	2	31031702	CAPN13	TSS1500	opensea
cg24797310	-0.0829352	2.36e-05	0.0159962	0.282807	0.365742	7	38358429		IGR	opensea
cg05830220	-0.082721	0.000309767	0.0397617	0.66332	0.746041	16	87757033	KLHDC4	Body	shelf
cg20369299	-0.0818085	0.000461885	0.045799	0.682898	0.764707	2	213698158		IGR	shore
cg00274399	0.0101026	0.000385293	0.0428838	0.0512051	0.0411025	13	22245420	FGF9	5'UTR	shore
cg19704102	-0.0801943	7.13e-05	0.0240313	0.35403	0.434225	3	42121737		IGR	opensea
cg26170191	-0.0800447	9.35e-05	0.0268149	0.743906	0.82395	14	23763073		IGR	opensea
cg11187110	-0.0798995	0.000393432	0.0432588	0.628171	0.70807	12	119619434	HSPB8	Body	opensea
cg00280377	-0.0162735	0.000517466	0.047558	0.930308	0.946581	4	189060045	TRIML1	TSS1500	opensea
cg14803632	-0.0794914	8.56e-05	0.0258736	0.627283	0.706774	3	184763811	VPS8	Body	opensea
cg14164839	-0.0793504	7.31e-05	0.0242804	0.479364	0.558714	1	26823481		IGR	shelf
cg16820615	-0.0785869	0.000261156	0.0374697	0.393855	0.472442	13	114884918	RASA3	Body	opensea
cg22497969	-0.0783807	0.000173789	0.0327383	0.500641	0.579021	1	3143018	PRDM16	Body	opensea
cg15680973	-0.0782927	0.000300299	0.0394564	0.263998	0.342291	5	7420177	ADCY2	Body	opensea
cg04258138	-0.0782509	0.000435547	0.0448495	0.671968	0.750219	16	636227		IGR	shelf
cg24953335	-0.0782334	6.19e-05	0.0228778	0.73313	0.811363	12	130651589		IGR	shelf
cg20934660	-0.0778139	0.000577357	0.0494463	0.485357	0.563171	17	10031928	GAS7	Body	opensea
cg21265528	-0.0777896	0.000311941	0.0397617	0.756986	0.834775	18	3088891	MYOM1	Body	opensea
cg13304350	-0.0777399	8.44e-05	0.025657	0.511057	0.588797	17	43084426		IGR	opensea
cg00286388	0.017336	0.000125364	0.0293157	0.944488	0.927152	13	49019992	LPAR6	TSS1500	opensea
cg11913577	-0.0776651	0.00024144	0.0364514	0.67755	0.755215	6	30409069		IGR	opensea
cg24286453	-0.07763	7.27e-07	0.00435856	0.64072	0.71835	12	5833064	ANO2	Body	opensea
cg11881472	-0.077621	3.69e-05	0.018889	0.273749	0.35137	11	36442485	PRR5L	Body	opensea
cg12871652	-0.0775763	0.000160857	0.0318759	0.512805	0.590381	12	78581770	NAV3	Body	opensea
cg15545541	-0.0775736	1.97e-05	0.0149262	0.34498	0.422554	14	24780724	LTB4R2	Body	island
cg00303111	-0.01342	0.000128161	0.0294972	0.89188	0.9053	10	75672723	C10orf55	5'UTR	shore
cg17640807	-0.0773874	0.000311915	0.0397617	0.838598	0.915985	6	33262322	RGL2	Body	shelf
cg16952663	-0.0771022	8.73e-05	0.0261047	0.566352	0.643454	2	1735930	PXDN	Body	opensea
cg14514677	-0.0770392	4.28e-05	0.0201222	0.721306	0.798345	16	51904137		IGR	opensea
cg00044050	0.0474158	0.00010853	0.0280147	0.165798	0.118382	16	11439710	C16orf75	Body	island
cg00304894	-0.0544253	0.000471883	0.0461975	0.488532	0.542957	3	60579763	FHIT	5'UTR	opensea
cg15743724	-0.076457	0.000188923	0.0336106	0.562938	0.639395	3	139879872	CLSTN2	Body	opensea
cg00311046	0.00659735	0.000261958	0.0375282	0.0303293	0.023732	10	7830420	KIN	TSS1500	island
cg00314018	0.00817224	0.000417231	0.0441807	0.052807	0.0446347	20	3776260	CDC25B	TSS200	island
cg15718555	-0.0755159	0.000174007	0.0327383	0.702369	0.777885	2	239847497		IGR	opensea
cg22021357	-0.075494	7.8e-06	0.0108616	0.572681	0.648175	17	78483873		IGR	opensea
cg02375669	-0.0752895	7.26e-06	0.0106596	0.505688	0.580978	1	16082826		IGR	shelf
cg11375648	-0.0751255	2.67e-05	0.0165741	0.43819	0.513315	4	152995163		IGR	opensea
cg02831639	-0.0751245	7.5e-05	0.0245823	0.634137	0.709262	15	63291136		IGR	opensea
cg26310551	-0.0750026	5.44e-05	0.0222055	0.120441	0.195443	14	24780540	LTB4R2	Body	island
cg00348244	-0.0132413	4.89e-05	0.0213983	0.942558	0.955799	17	39222923	KRTAP2-4	TSS1500	opensea
cg26135325	-0.0741724	0.000120784	0.0290355	0.186982	0.261155	1	152595322	LCE3A	1stExon	opensea
cg09449988	-0.0738066	1.84e-07	0.0030804	0.362343	0.43615	7	151328116	PRKAG2	Body	opensea
cg00349050	0.00754639	1.92e-05	0.014823	0.0355248	0.0279784	22	51001330	C22orf41	TSS200	island
cg11943135	-0.0735562	0.00026725	0.0377703	0.661331	0.734887	15	71618032	THSD4	Body	opensea
cg13622436	-0.0735169	0.000459	0.0457288	0.456183	0.5297	4	4341397		IGR	opensea
cg20024352	-0.0735081	8.7e-06	0.0112511	0.677854	0.751362	17	2093484	SMG6	Body	opensea
cg17553516	-0.0734407	4.26e-05	0.0200685	0.706276	0.779717	6	76234271		IGR	opensea
cg11803389	-0.0734188	0.000493898	0.0469174	0.4036	0.477018	1	45965020	CCDC163P	Body	shore
cg06521647	-0.0731364	0.000240215	0.036407	0.795755	0.868892	17	70341791		IGR	opensea
cg00367281	-0.030537	0.000263054	0.0375549	0.723251	0.753788	8	42552470	CHRNB3	TSS200	opensea
cg00417252	0.00791876	0.000424076	0.0444633	0.048178	0.0402592	1	101490926	LOC102606465	TSS1500	shore
cg00446803	-0.0180079	0.000349487	0.0414737	0.713971	0.731979	8	144814058	FAM83H	5'UTR	shore
cg25041922	-0.0729712	0.000143795	0.0305563	0.722846	0.795817	9	7658062		IGR	opensea
cg21556470	-0.0727085	0.000228177	0.0357796	0.554495	0.627203	14	56777451		IGR	opensea
cg00449201	-0.0696933	0.000545549	0.0484523	0.456212	0.525905	19	50193437	CPT1C	TSS1500	island
cg20525279	-0.0724803	0.000146596	0.0306912	0.480644	0.553124	4	183601421	TENM3	Body	opensea
cg17409888	-0.0723089	0.00014418	0.0306052	0.714509	0.786818	2	236411300	AGAP1	Body	opensea
cg00621947	-0.0722868	0.00031845	0.0401159	0.573463	0.64575	8	15430950	TUSC3	Body	opensea
cg10722533	-0.0720808	1.53e-05	0.0137183	0.559923	0.632004	11	70491687	SHANK2	Body	opensea
cg00453368	-0.0173239	0.000171049	0.032568	0.823406	0.840729	10	52121178	SGMS1	5'UTR	opensea
cg01337986	-0.0718944	0.000177789	0.0328539	0.719853	0.791748	14	21175477		IGR	opensea
cg23679982	-0.0718595	5.91e-05	0.0226511	0.37532	0.44718	17	1686737	SMYD4	Body	opensea
cg07509935	-0.071816	0.00040745	0.0437816	0.0750381	0.146854	14	24780167	LTB4R2	1stExon	island
cg14927641	-0.0710981	0.000297652	0.0393069	0.334702	0.4058	7	49678007		IGR	opensea
cg24475058	-0.0710939	4.74e-05	0.021103	0.465555	0.536648	20	61008820		IGR	opensea
cg02696798	-0.0710907	0.000267061	0.0377703	0.431725	0.502816	10	107301935		IGR	opensea
cg00454721	0.00519756	0.000192094	0.0337117	0.0264467	0.0212491	11	66445553	RBM4B	TSS200	shore
cg00455904	-0.0241058	0.000179607	0.0329541	0.803469	0.827575	1	29218841	EPB41	5'UTR	opensea
cg14583300	-0.0709254	0.000415243	0.0440847	0.524971	0.595896	2	238358457		IGR	opensea
cg14366292	-0.0702366	0.00014881	0.0308268	0.562853	0.63309	10	124328787	DMBT1	Body	opensea
cg05407909	-0.0698377	4e-05	0.0195704	0.321327	0.391165	12	131303016	STX2	Body	shore
cg00471966	0.00559079	0.000221728	0.0353135	0.0335971	0.0280063	19	37569350	ZNF420	TSS200	island
cg00497091	0.00668384	0.000307992	0.0397617	0.037153	0.0304692	1	145438415	TXNIP	TSS200	opensea
cg25576711	-0.0696646	7.52e-05	0.0245848	0.111791	0.181455	14	24780557	LTB4R2	Body	island
cg05860019	-0.0696509	1.51e-05	0.0135106	0.703693	0.773344	15	53095195		IGR	shore
cg00518386	0.0183487	0.000291312	0.0390285	0.0780083	0.0596596	16	10276984	GRIN2A	TSS1500	island
cg11301827	-0.0693279	0.000379606	0.0426153	0.529847	0.599175	3	107836414		IGR	opensea
cg00524064	-0.0107468	0.000432848	0.0447079	0.933845	0.944592	5	171211756	SMIM23	TSS1500	opensea
cg22218444	-0.0688557	0.000387024	0.0429671	0.713047	0.781902	1	177867292		IGR	opensea
cg10581718	-0.0685698	0.000167478	0.032333	0.67757	0.74614	10	92683210		IGR	opensea
cg13448197	-0.0685091	0.000352698	0.0415641	0.173259	0.241768	10	43846281		IGR	island
cg25716820	-0.0683518	0.000168611	0.0323865	0.752519	0.820871	19	3295708	BRUNOL5	3'UTR	shelf
cg19761640	-0.0682455	8.43e-06	0.0110933	0.798338	0.866584	4	3691297		IGR	opensea
cg16899977	-0.0682068	0.000536206	0.0481593	0.507074	0.57528	7	101230299		IGR	opensea
cg00533834	-0.0131477	0.000211326	0.0347971	0.882332	0.89548	14	23883283	MHRT	TSS1500	opensea
cg00537607	0.0149115	0.000259056	0.0374041	0.0896321	0.0747206	6	31370994	MICA	TSS1500	island
cg00559179	0.00959328	7.62e-05	0.0246501	0.0462892	0.0366959	7	105925850	NAMPT	TSS1500	island
cg07475429	-0.0673447	1.08e-07	0.00276965	0.838744	0.906089	3	1048884		IGR	opensea
cg00596751	-0.0219058	4.29e-05	0.02015	0.848662	0.870568	9	134376860	POMT1	TSS1500	shore
cg01435151	-0.067211	1.72e-08	0.00102772	0.773964	0.841175	12	28232414		IGR	opensea
cg00617964	-0.0166026	1.14e-06	0.00555162	0.912378	0.928981	9	5890820	MLANA	TSS200	opensea
cg02250191	-0.0670944	7.35e-06	0.0106807	0.828249	0.895343	2	27068753		IGR	shore
cg00623799	-0.0166533	8.89e-06	0.0113511	0.928757	0.94541	4	77070871	NUP54	TSS1500	shore
cg26894820	-0.0668805	0.000507583	0.0472738	0.58448	0.651361	12	91505265	LUM	1stExon	opensea
cg00624410	-0.0226703	0.000259705	0.0374041	0.816985	0.839655	16	57127968	CPNE2	5'UTR	shore
cg00393533	-0.0666561	0.000221182	0.0353069	0.523125	0.589781	22	26801377		IGR	opensea
cg08757695	-0.0666422	1.2e-05	0.0126029	0.405716	0.472359	16	65256595		IGR	opensea
cg01285237	-0.0666341	0.000526012	0.0478421	0.633734	0.700368	15	97739602		IGR	opensea
cg21247398	-0.0664706	0.000149014	0.0308298	0.693137	0.759607	7	151575277	PRKAG2-AS1	Body	shore
cg10604480	-0.0662343	0.000423309	0.0444193	0.778409	0.844644	2	229841146		IGR	opensea
cg08595989	-0.0660934	0.000475941	0.0463251	0.521227	0.58732	8	81827712		IGR	opensea
cg02478179	-0.0660842	3.45e-05	0.0185341	0.386847	0.452931	3	153038109		IGR	opensea
cg00632544	-0.0154714	1.56e-05	0.0137898	0.888206	0.903678	4	10042343	SLC2A9	TSS1500	opensea
cg11297897	-0.0657077	0.000506823	0.0472647	0.720278	0.785986	10	33701629		IGR	opensea
cg11883836	-0.065608	4.02e-05	0.0195962	0.498159	0.563767	3	156838181		IGR	island
cg20347666	-0.0655914	1.86e-05	0.0147489	0.662233	0.727824	7	137505606	DGKI	Body	opensea
cg02304353	-0.0655497	0.000260503	0.0374385	0.626981	0.69253	17	79215938		IGR	shelf
cg10154670	-0.0654569	0.000519905	0.047628	0.652701	0.718158	1	166276649		IGR	opensea
cg24309470	-0.0653745	5.98e-05	0.0226555	0.177241	0.242616	1	12533615	VPS13D	Body	opensea
cg27004342	-0.065368	0.000271326	0.0380086	0.612018	0.677386	8	56354098	XKR4	Body	opensea
cg00634783	-0.0252442	5.67e-05	0.0224124	0.758129	0.783373	11	125127777	PKNOX2	5'UTR	opensea
cg05800547	-0.0652431	0.000238895	0.0363256	0.728236	0.793479	19	6319392	ACER1	Body	opensea
cg02850689	-0.065181	8.62e-05	0.0259897	0.50456	0.569741	1	2391347		IGR	shelf
cg21351733	-0.0651773	4.94e-05	0.0214314	0.482055	0.547232	3	9393654		IGR	opensea
cg01377932	-0.0650611	0.000127477	0.029486	0.462921	0.527982	10	44476838		IGR	opensea
cg06908211	-0.0650454	6.35e-05	0.0229889	0.546199	0.611244	16	4116880	ADCY9	Body	opensea
cg00095859	0.0521653	0.000428974	0.0445743	0.497532	0.445367	7	1336729		IGR	shore
cg20900938	-0.0645182	0.000525524	0.0478417	0.600931	0.665449	4	93023366		IGR	opensea
cg00642274	0.0322667	8.77e-07	0.00486288	0.0889153	0.0566486	2	85633015	CAPG	5'UTR	opensea
cg09671623	-0.0644681	0.000413467	0.0440282	0.669038	0.733506	18	57410912		IGR	opensea
cg00653081	0.00824982	6.29e-05	0.0229889	0.0367573	0.0285075	17	27717927	TAOK1	TSS200	island
cg26548871	-0.0643699	0.000437482	0.0449053	0.710521	0.774891	19	54492713	CACNG8	3'UTR	shore
cg15738219	-0.064172	0.000277397	0.0382137	0.59526	0.659432	13	99486650	DOCK9-AS1	Body	opensea
cg00654709	0.0142123	9.64e-05	0.0270546	0.0844345	0.0702222	1	93646505	TMED5	TSS1500	shore
cg04146348	-0.0638368	3.07e-06	0.00822536	0.711881	0.775718	11	69790917		IGR	opensea
cg01199135	-0.0638144	0.000307977	0.0397617	0.514779	0.578593	17	71471080	SDK2	Body	opensea
cg13829836	-0.0637367	7.51e-05	0.0245823	0.65619	0.719926	3	25898436		IGR	opensea
cg00686450	-0.0125629	0.000261057	0.0374697	0.929982	0.942544	16	70458189	ST3GAL2	5'UTR	opensea
cg25936057	-0.0636642	0.000192582	0.0337117	0.692664	0.756328	16	5002478		IGR	opensea
cg00697358	0.0647015	0.000515807	0.0475221	0.775949	0.711247	13	42015685	OR7E37P	TSS1500	opensea
cg17346650	-0.0636099	0.000400516	0.0435543	0.660542	0.724152	17	80929145	B3GNTL1	Body	island
cg00698535	0.00583896	3.24e-05	0.0181298	0.0327162	0.0268772	16	81812719	PLCG2	TSS1500	island
cg00982500	-0.0633417	2.38e-06	0.00763275	0.781485	0.844827	10	127396811	LOC283038	Body	opensea
cg09624128	-0.0633311	0.000496916	0.0469871	0.30422	0.367551	9	14372711	NFIB	Body	opensea
cg27335653	-0.0631185	0.000403293	0.0436631	0.3454	0.408518	11	101932495	C11orf70	Body	opensea
cg00108850	0.0056529	0.000505341	0.0472136	0.0283276	0.0226747	4	128802294	PLK4	1stExon	island
cg24254552	-0.0629016	9.46e-05	0.0269329	0.445854	0.508756	5	172714232		IGR	shelf
cg05302489	-0.0627672	0.000199103	0.0341148	0.627817	0.690584	6	31760426	VARS	Body	shelf
cg07586008	-0.0625396	0.000233205	0.0360657	0.314186	0.376726	19	49636535	PPFIA3	Body	island
cg00699522	-0.0216671	9.37e-05	0.0268311	0.741628	0.763295	8	21915687	DMTN	TSS1500	shore
cg25593696	-0.0622614	0.000150078	0.0309498	0.605868	0.668129	22	25833652		IGR	opensea
cg20189635	-0.0621918	0.000362846	0.041958	0.599977	0.662169	3	59320419		IGR	opensea
cg00432400	-0.0621899	0.000315458	0.039913	0.633766	0.695956	5	180583835		IGR	opensea
cg00707777	0.0469338	0.000150254	0.0309656	0.590528	0.543594	3	53290340	TKT	TSS1500	shore
cg24228270	-0.0621703	0.000486855	0.0466871	0.439752	0.501922	6	108301397		IGR	opensea
cg02007867	-0.0621111	0.000143182	0.0304893	0.677133	0.739244	7	157786536	PTPRN2	Body	opensea
cg25254739	-0.0620299	0.000286706	0.0387177	0.314725	0.376755	19	3290345	BRUNOL5	Body	shelf
cg09329278	-0.0619947	0.000253455	0.0370897	0.437907	0.499902	3	61674008	PTPRG	Body	opensea
cg24276315	-0.061951	4.6e-05	0.020843	0.553758	0.615709	1	8543236	RERE	Body	opensea
cg15677080	-0.061811	0.000306586	0.0397272	0.71062	0.772431	7	1734117		IGR	opensea
cg11225330	-0.0617892	0.000163609	0.0320508	0.633064	0.694853	1	1196747	UBE2J2	Body	opensea
cg11441966	-0.0617216	0.000348077	0.0414562	0.429538	0.49126	19	46990733	PPP5D1	Body	shore
cg00708642	0.00470387	0.00046248	0.0458193	0.0371677	0.0324639	14	103800518	EIF5	TSS1500	island
cg00401425	-0.0614516	0.000122439	0.0291799	0.664671	0.726122	18	30105160		IGR	opensea
cg09430518	-0.0613949	0.000318122	0.0401159	0.594084	0.655479	8	118662568		IGR	opensea
cg09815251	-0.0613459	8.63e-06	0.0111978	0.192456	0.253802	5	113029364		IGR	opensea
cg05752393	-0.0611132	0.000403516	0.0436631	0.246743	0.307856	18	43418829	SIGLEC15	Body	island
cg04653887	-0.0607551	0.000198818	0.0340821	0.728641	0.789396	3	42470353		IGR	opensea
cg15575748	-0.0606769	1.83e-06	0.00670216	0.553785	0.614462	20	41725131	PTPRT	Body	opensea
cg18927077	-0.0605403	0.000139237	0.0301975	0.422516	0.483057	14	103605358		IGR	island
cg08355910	-0.060538	0.000151628	0.0311107	0.568447	0.628986	10	32529645		IGR	opensea
cg27302197	-0.0604978	5.82e-06	0.00995488	0.524971	0.585469	19	30744972		IGR	opensea
cg13243734	-0.0604662	6.21e-05	0.0229237	0.215424	0.27589	14	60978852		IGR	shore
cg01945800	-0.0599702	0.000285757	0.0386638	0.576107	0.636077	3	189833482	P3H2	Body	opensea
cg08489410	-0.0598233	0.00059188	0.0499817	0.7559	0.815723	3	10329245	GHRL	Body	opensea
cg17385483	-0.0597712	0.000464465	0.0459084	0.393575	0.453346	12	49734595		IGR	shore
cg13215467	-0.0597122	9.3e-06	0.0114105	0.792793	0.852505	9	98246754	PTCH1	Body	opensea
cg08606394	-0.0596934	0.00036186	0.0419049	0.41725	0.476944	16	77323274	ADAMTS18	Body	opensea
cg18806707	-0.0596131	0.000504634	0.0472124	0.190962	0.250575	7	37998416		IGR	opensea
cg27012316	-0.0594244	2.11e-05	0.0152932	0.419495	0.478919	9	33130958	B4GALT1	Body	opensea
cg05102347	-0.059405	0.000275168	0.0381249	0.793194	0.852599	22	43020275	CYB5R3	Body	opensea
cg24035745	-0.0593878	0.00012247	0.0291799	0.69172	0.751108	1	11702744		IGR	opensea
cg00776266	0.0213521	7.54e-05	0.0245848	0.136943	0.115591	12	106696255	TCP11L2	TSS1500	island
cg00147509	0.0340118	0.000174563	0.0327669	0.629102	0.59509	22	48917166	FAM19A5	Body	opensea
cg13607953	-0.0591276	0.000325882	0.0405189	0.629122	0.68825	4	90407705		IGR	opensea
cg07539121	-0.0590446	0.00047396	0.0462686	0.241246	0.30029	5	55606711		IGR	opensea
cg24797286	-0.0590305	0.000166862	0.0323006	0.831186	0.890216	21	33288262	HUNK	Body	opensea
cg04390555	-0.0588946	0.000215146	0.0350455	0.447447	0.506341	11	126380659	KIRREL3	Body	opensea
cg00152577	0.0281465	0.00023493	0.0361464	0.10392	0.0757734	1	218098486		IGR	opensea
cg21183562	-0.0587236	0.000453326	0.0454958	0.513197	0.571921	1	112510095	KCND3	Body	opensea
cg00815093	0.0149724	0.000248109	0.0368395	0.155514	0.140542	17	1957390	HIC1	TSS1500	island
cg22211437	-0.0586947	0.000530935	0.0480161	0.817773	0.876468	2	6486280		IGR	opensea
cg11620328	-0.0586562	0.000228785	0.0358069	0.764772	0.823429	6	31760521	VARS	Body	shelf
cg00817870	0.00838764	2.09e-05	0.0152109	0.0375385	0.0291508	12	65153201	GNS	5'UTR	island
cg01852186	-0.0585356	0.000497855	0.0469929	0.668154	0.72669	12	81192282	LIN7A	3'UTR	opensea
cg07823663	-0.0585303	0.000542848	0.048388	0.408367	0.466897	10	17048761	CUBN	Body	opensea
cg00833661	-0.01154	4.81e-05	0.0211701	0.935824	0.947364	21	35829938	KCNE1	5'UTR	shore
cg22896107	-0.0582651	0.000105949	0.0277409	0.688045	0.746311	1	201024882	CACNA1S	Body	opensea
cg02257445	-0.058238	5.72e-06	0.00988084	0.762619	0.820857	17	14117857		IGR	opensea
cg00160183	0.0131109	0.000397039	0.0434241	0.0441928	0.0310819	13	28551730		IGR	island
cg08946161	-0.0581763	7.9e-06	0.0108741	0.543151	0.601328	16	81481448	CMIP	Body	shelf
cg03272928	-0.0581293	0.000276221	0.0381811	0.513108	0.571238	4	3357186	RGS12	Body	opensea
cg06208246	-0.0580178	0.000238662	0.0363125	0.451623	0.509641	12	45315732		IGR	opensea
cg22830091	-0.0580015	3.73e-05	0.0189653	0.282324	0.340325	7	75961684	YWHAG	Body	shelf
cg09762515	-0.0577722	0.000134327	0.0298904	0.531901	0.589673	7	101556588	CUX1	Body	shelf
cg08273071	-0.0577013	0.000356725	0.0417935	0.357885	0.415587	20	44615644		IGR	opensea
cg17903019	-0.0576956	1.48e-05	0.0135106	0.545072	0.602767	7	5552472	FBXL18	Body	shore
cg00838996	-0.0157854	0.000403724	0.0436631	0.779946	0.795731	12	55368159	TESPA1	TSS1500	opensea
cg22715906	-0.0574935	8.03e-05	0.025141	0.676086	0.73358	17	4098178	ANKFY1	3'UTR	opensea
cg00929633	-0.0574046	0.000237144	0.0362357	0.659585	0.716989	1	1379667		IGR	opensea
cg00839032	0.0612284	0.00018248	0.0331603	0.480582	0.419353	1	29137791	OPRD1	TSS1500	shore
cg04519296	-0.0571643	0.000202585	0.0342891	0.774689	0.831854	16	2043015	SYNGR3	Body	island
cg03159676	-0.0571341	0.000491456	0.0468494	0.52195	0.579084	16	85600536		IGR	opensea
cg25214187	-0.0571142	0.000194266	0.0337614	0.553006	0.61012	11	134285972		IGR	shelf
cg03325014	-0.0571018	0.000424273	0.0444648	0.576339	0.63344	17	81028962		IGR	shelf
cg13462219	-0.0570943	0.000361932	0.0419049	0.480559	0.537653	8	144649510	C8orf73	Body	island
cg09255521	-0.0570199	0.000564541	0.0490154	0.756875	0.813895	11	125312257		IGR	opensea
cg00843270	-0.0155741	0.000285271	0.0386471	0.868869	0.884443	1	183623249	APOBEC4	TSS1500	opensea
cg00844429	-0.0191825	0.000101909	0.0274125	0.819115	0.838298	14	101511309	MIR487B	TSS1500	opensea
cg06521960	-0.0569298	0.000564351	0.0490104	0.611049	0.667979	16	1220382	CACNA1H	Body	shore
cg15959687	-0.0568613	1.05e-05	0.0119087	0.56896	0.625822	19	41729970	AXL	Body	shelf
cg22666894	-0.0568426	0.000249839	0.0369289	0.714731	0.771574	5	176006545	CDHR2	Body	opensea
cg11443367	-0.0568293	6.96e-05	0.0237974	0.563975	0.620804	11	132477294	OPCML	Body	opensea
cg04922576	-0.0568275	0.000444061	0.0452146	0.743156	0.799984	1	15745308	EFHD2	Body	opensea
cg00866572	0.0152669	7.99e-06	0.0108741	0.0756822	0.0604153	7	72847886	FZD9	TSS1500	shore
cg20178603	-0.0567129	0.000370905	0.0423358	0.637534	0.694247	2	123819265		IGR	opensea
cg03013946	-0.0566473	0.000483517	0.0466059	0.628717	0.685364	20	44142512	SPINT3	Body	opensea
cg12267558	-0.0566394	0.000345649	0.0413459	0.426891	0.483531	15	89979910		IGR	opensea
cg00871862	0.0554831	0.000203193	0.0343251	0.738367	0.682884	11	134280243	B3GAT1	5'UTR	shore
cg13920278	-0.0565829	7.61e-06	0.0108267	0.662942	0.719525	9	93852285		IGR	opensea
cg03573390	-0.0564258	0.000230369	0.035866	0.607056	0.663482	16	57294639	PLLP	Body	opensea
cg00890148	0.00993017	0.000269381	0.0379059	0.0631012	0.053171	20	33543755	GSS	TSS200	island
cg08484506	-0.0563979	3.01e-06	0.00822536	0.660744	0.717142	17	71156927		IGR	shelf
cg19715850	-0.0563855	0.000263487	0.0375806	0.733923	0.790309	6	127438426		IGR	shore
cg20595348	-0.0562722	0.00030717	0.0397512	0.832335	0.888607	8	79653213	IL7	Body	opensea
cg02013762	-0.0562644	8.2e-05	0.0253482	0.654981	0.711246	20	44822757	CDH22	Body	opensea
cg13593192	-0.0562457	0.0005035	0.0472023	0.627734	0.68398	4	77511003	SHROOM3	Body	shelf
cg21177958	-0.0562341	0.000404872	0.0436638	0.819318	0.875552	1	37450610	GRIK3	Body	opensea
cg07368265	-0.0561378	0.000226629	0.0357103	0.603803	0.659941	1	219375142	LYPLAL1	Body	opensea
cg00186034	0.00731263	0.000558546	0.0488578	0.0479504	0.0406378	13	38924378	UFM1	Body	island
cg00951422	0.0241892	4.09e-05	0.0197386	0.162927	0.138738	19	15311871	NOTCH3	TSS200	island
cg00966411	-0.0227223	0.000172222	0.0326731	0.790638	0.81336	17	7622819	DNAH2	TSS1500	shore
cg14564691	-0.0558276	0.000390707	0.0431316	0.392518	0.448346	2	139544482		IGR	opensea
cg00968423	0.00960464	6.91e-05	0.0237677	0.0440703	0.0344656	4	3371715	RGS12	TSS200	shelf
cg04723680	-0.0556286	0.000459979	0.0457424	0.639586	0.695214	17	27312855	SEZ6	Body	shore
cg26985985	-0.0556165	2.41e-07	0.00312368	0.721416	0.777033	14	53260090		IGR	shore
cg22202837	-0.0555875	6.46e-06	0.0103509	0.662599	0.718186	12	110938269	VPS29	Body	shore
cg25271334	-0.055554	0.000311693	0.0397617	0.575003	0.630557	11	17755328		IGR	shore
cg00976453	0.0109528	0.000577197	0.0494383	0.0789841	0.0680314	20	48099479	KCNB1	TSS1500	island
cg07349473	-0.0555499	5.41e-05	0.022173	0.385138	0.440688	17	39578187	KRT37	Body	opensea
cg00985472	0.00421145	0.000564471	0.0490151	0.015542	0.0113306	10	101491630	CUTC	TSS1500	shore
cg00998539	-0.0408676	0.000530158	0.0479815	0.514138	0.555006	20	48530908	SPATA2	TSS1500	shore
cg01000812	-0.0191803	7.82e-05	0.024931	0.763712	0.782892	20	2796844	LOC100288797	TSS200	opensea
cg00194207	0.00601257	0.000312712	0.0397617	0.0200416	0.014029	17	27056055	NEK8	Body	island
cg01013447	0.0115413	8.14e-05	0.0252704	0.0508932	0.0393519	10	104155195	NFKB2	5'UTR	island
cg01042334	-0.0356078	0.000224581	0.0355496	0.81002	0.845628	8	145114994	OPLAH	5'UTR	island
cg24189942	-0.0550921	0.000193712	0.0337594	0.498562	0.553654	14	77595201		IGR	shelf
cg21641641	-0.0550493	2.33e-05	0.0159516	0.708086	0.763136	18	57113736	CCBE1	Body	opensea
cg01107142	0.0294708	0.000510481	0.0473899	0.124173	0.0947019	5	37838871	GDNF	5'UTR	island
cg01120811	0.0153325	0.000246837	0.0367696	0.109778	0.0944454	20	36322192	CTNNBL1	TSS200	island
cg19931644	-0.0549349	0.000348718	0.0414721	0.736773	0.791707	8	12623485		IGR	opensea
cg01145317	0.00630992	0.000222709	0.035408	0.0289978	0.0226879	16	86542838	FOXF1	TSS1500	island
cg19864138	-0.0547951	0.000440939	0.0450625	0.240855	0.29565	3	62351484		IGR	shelf
cg25447806	-0.0547657	0.000122356	0.0291799	0.532759	0.587525	3	156838096		IGR	island
cg09993189	-0.0546642	0.000355053	0.0417053	0.624123	0.678787	8	142880038		IGR	opensea
cg27625479	-0.0545898	0.000455002	0.0455645	0.493278	0.547868	7	121943287	FEZF1	Body	shore
cg03937517	-0.054568	9.53e-05	0.0270067	0.58224	0.636808	3	133383077		IGR	shelf
cg01157152	0.00915272	0.000189985	0.0336582	0.0456271	0.0364744	12	56321574	WIBG	TSS1500	island
cg21495850	-0.0543944	0.000538522	0.0482486	0.568428	0.622822	1	222165992		IGR	opensea
cg12099677	-0.0542421	2.9e-05	0.0171892	0.429247	0.483489	3	114618858	ZBTB20	Body	opensea
cg22234529	-0.0542062	0.000131502	0.0297991	0.539008	0.593214	1	3616498	TP73	Body	opensea
cg10613305	-0.0541562	0.000297465	0.0392891	0.597491	0.651647	19	864201		IGR	shore
cg08548172	-0.0541179	0.000265307	0.0376769	0.554376	0.608494	10	13629984	PRPF18	Body	shore
cg01159196	0.0534831	0.000131239	0.0297721	0.366671	0.313188	3	108541630	TRAT1	5'UTR	opensea
cg10510032	-0.0540056	2.23e-05	0.0155871	0.824653	0.878658	2	116678544		IGR	opensea
cg06277477	-0.0539847	3.35e-05	0.0183927	0.776213	0.830197	15	33720759	RYR3	Body	opensea
cg01169979	-0.0302953	0.000381815	0.0427148	0.75126	0.781555	12	133339662	ANKLE2	TSS1500	shore
cg06862165	-0.0538897	0.000223135	0.0354472	0.414735	0.468624	16	12434580	SNX29	Body	opensea
cg01178121	0.0100016	0.000213342	0.0349414	0.0560676	0.046066	7	20826569	SP8	TSS200	shore
cg14368117	-0.053828	9.13e-05	0.0266067	0.70212	0.755948	15	37307385	MEIS2	Body	opensea
cg04539895	-0.0537823	3.73e-06	0.00860398	0.488072	0.541855	11	1219644		IGR	shore
cg01180684	0.0484599	0.000266741	0.0377692	0.522534	0.474074	8	27850597	SCARA5	TSS1500	opensea
cg19535672	-0.053586	1.67e-05	0.0142687	0.213231	0.266817	2	27530455	UCN	Body	island
cg01183579	0.00627895	0.000459587	0.0457288	0.0446406	0.0383617	11	66512052	C11orf80	TSS200	island
cg01183918	-0.0124666	0.000559672	0.0488783	0.884991	0.897458	16	2302948	ECI1	TSS1500	shore
cg06869761	-0.053292	0.000312351	0.0397617	0.553529	0.606821	2	175003153	OLA1	Body	opensea
cg16176855	-0.0531712	0.00024509	0.0366098	0.774125	0.827296	12	67354635		IGR	opensea
cg27641880	-0.0531654	0.00027651	0.0381988	0.521813	0.574978	12	117490663	TESC	Body	opensea
cg06242372	-0.0531358	7.99e-05	0.0250641	0.558791	0.611927	14	79176313	NRXN3	Body	opensea
cg26487908	-0.0531157	0.000156872	0.0314995	0.723072	0.776188	1	29583851	PTPRU	Body	shelf
cg05388106	-0.0530264	0.000385354	0.0428838	0.438159	0.491186	16	1158582		IGR	shelf
cg27127463	-0.0529856	1.87e-05	0.0147489	0.577201	0.630186	4	8027655	ABLIM2	Body	opensea
cg27103083	-0.0529738	3.57e-05	0.0187429	0.785304	0.838278	16	1307660	TPSD1	Body	shore
cg01210399	-0.0174146	0.000418168	0.0441942	0.766918	0.784332	1	85100853	LINC01555	TSS200	opensea
cg21248296	-0.0529345	2.9e-05	0.0171892	0.775676	0.82861	2	104487246		IGR	opensea
cg03123201	-0.0528204	4.53e-06	0.0093371	0.191285	0.244105	5	3600366	IRX1	Body	island
cg01223204	-0.0350444	9.42e-06	0.0114105	0.822225	0.85727	22	22863655	ZNF280B	TSS200	shore
cg04285399	-0.0527138	0.000140647	0.0302881	0.69525	0.747964	19	13225784	TRMT1	Body	shore
cg09940188	-0.0526155	0.000229983	0.0358354	0.373491	0.426107	17	1686671	SMYD4	Body	opensea
cg09762562	-0.0525622	6.69e-05	0.0234674	0.793329	0.845891	5	162521998		IGR	opensea
cg01244816	0.00740339	0.000118063	0.0289487	0.0387657	0.0313623	9	127631476	ARPC5L	TSS200	island
cg01244981	0.00685086	0.000448901	0.0453694	0.0435798	0.036729	9	2158313	SMARCA2	TSS200	opensea
cg03324141	-0.0523299	2.76e-05	0.0168458	0.729088	0.781418	13	40087013	LHFP	Body	opensea
cg15910690	-0.0522951	0.000349913	0.0414737	0.628991	0.681286	1	11393867		IGR	opensea
cg01247693	-0.0289801	0.000148914	0.0308268	0.696878	0.725858	2	101468450	NPAS2	5'UTR	opensea
cg26638716	-0.0522803	2.17e-05	0.0153934	0.316468	0.368748	14	80053724	NRXN3	Body	opensea
cg09271316	-0.0522802	6.66e-05	0.0234204	0.297538	0.349818	4	493833	PIGG	1stExon	shore
cg01940713	-0.0522551	9.75e-06	0.0115343	0.5556	0.607855	7	5552460	FBXL18	Body	shore
cg00245896	0.042753	0.000194954	0.0337958	0.710406	0.667653	4	8034100	ABLIM2	Body	opensea
cg08384495	-0.0521193	0.000249259	0.0368814	0.687944	0.740063	13	105800202		IGR	opensea
cg18046508	-0.0520762	0.000258308	0.0373718	0.840312	0.892389	5	38025726		IGR	opensea
cg01249800	-0.0250711	9.45e-05	0.02692	0.816339	0.84141	11	62303750	AHNAK	5'UTR	opensea
cg01251548	0.0528497	0.000589935	0.0498852	0.636008	0.583158	11	17372745	DKFZp686O24166	TSS1500	shore
cg03658384	-0.0519447	0.000544459	0.048409	0.398068	0.450013	19	17788949	UNC13A	Body	shelf
cg03652176	-0.0519359	9.07e-07	0.00491916	0.634	0.685936	1	207085113	FCMR	Body	shore
cg01277369	0.0142207	0.00040192	0.0436206	0.143191	0.12897	11	568375	MIR210	TSS200	island
cg17105814	-0.0518949	0.000203867	0.0343764	0.75373	0.805625	4	55365203		IGR	opensea
cg25349472	-0.0518589	7.89e-05	0.024967	0.586154	0.638013	5	172717714		IGR	shelf
cg01296682	0.0119495	0.000518444	0.0476027	0.059591	0.0476415	20	5891730	CHGB	TSS1500	shore
cg01792117	-0.0517184	0.000528653	0.0479114	0.595332	0.64705	17	27088227	C17orf63	Body	opensea
cg01302572	0.103351	5.16e-05	0.021903	0.815009	0.711658	19	44325595	LYPD5	TSS1500	shore
cg01304440	0.00789777	0.000263332	0.0375733	0.0335403	0.0256425	3	32726769	CNOT10	5'UTR	island
cg13955836	-0.0515069	0.000346294	0.0413631	0.418575	0.470082	11	121436057	SORL1	Body	opensea
cg01313538	-0.0272202	1.66e-06	0.00655	0.793853	0.821074	3	178276460	KCNMB2	5'UTR	opensea
cg13464135	-0.0514636	0.000318678	0.0401159	0.280163	0.331627	17	41534067		IGR	opensea
cg01314252	0.0156478	0.00031332	0.0398026	0.153335	0.137688	3	9943828	IL17RE	TSS1500	opensea
cg06216296	-0.0513694	1.39e-06	0.00606422	0.724508	0.775878	18	76528058		IGR	opensea
cg01440210	-0.0513385	0.0002473	0.0367914	0.759808	0.811147	17	72075617		IGR	opensea
cg01362522	-0.0343341	8.92e-05	0.0263263	0.773061	0.807395	1	44398486	ARTN	TSS1500	shore
cg24968495	-0.0513064	0.000544144	0.0483984	0.714286	0.765592	12	109968370	UBE3B	ExonBnd	opensea
cg07065756	-0.0512366	0.000162544	0.0319973	0.291359	0.342596	7	2119340	MAD1L1	Body	shelf
cg25665861	-0.0510018	0.000484054	0.0466201	0.574657	0.625659	18	47388732	MYO5B	Body	opensea
cg16529229	-0.0509606	1.45e-05	0.0134176	0.687879	0.73884	6	33180402	RING1	3'UTR	shore
cg20687482	-0.0509485	0.000338683	0.0410021	0.76972	0.820669	8	142526160		IGR	shelf
cg19680567	-0.0509385	0.000151819	0.0311155	0.509476	0.560414	9	138689883		IGR	opensea
cg13891612	-0.0509366	0.000112825	0.0284147	0.425041	0.475978	21	47339146	PCBP3	Body	opensea
cg01385063	-0.0222098	0.00013084	0.0297638	0.725782	0.747991	11	60634374	ZP1	TSS1500	opensea
cg24980413	-0.0509141	0.00023885	0.0363256	0.619395	0.670309	5	346987	AHRR	Body	shelf
cg00275741	0.0538881	0.000208954	0.0346765	0.205423	0.151535	5	140261749	PCDHA7	Body	shore
cg01413566	-0.0195615	1.59e-05	0.0140072	0.826172	0.845734	1	43750640	C1orf210	5'UTR	opensea
cg23442217	-0.0508797	0.0004901	0.0468232	0.77716	0.828039	1	55972115		IGR	opensea
cg01416537	0.0141455	0.000224661	0.0355499	0.0882345	0.074089	4	118954594	NDST3	TSS1500	island
cg02207895	-0.0508732	0.000545046	0.0484437	0.565486	0.616359	7	131277028		IGR	opensea
cg15189715	-0.0508277	0.000348997	0.0414737	0.756947	0.807775	15	79723173		IGR	shore
cg12947261	-0.0507773	0.000252237	0.0370092	0.581674	0.632451	6	156349624		IGR	opensea
cg25572968	-0.050712	0.000309647	0.0397617	0.59663	0.647342	16	58529664	NDRG4	Body	opensea
cg06075652	-0.0507073	0.000549378	0.0485984	0.459163	0.50987	16	86253508		IGR	opensea
cg06418431	-0.0505824	0.000121358	0.0290566	0.307179	0.357762	10	61368821		IGR	opensea
cg01425731	0.00948934	0.000431586	0.0446768	0.048621	0.0391317	13	50202658	ARL11	5'UTR	opensea
cg15819551	-0.0505542	0.00018707	0.0334393	0.599533	0.650087	14	76401703	TTLL5	Body	opensea
cg01429657	-0.0398289	0.000246863	0.0367696	0.735992	0.775821	3	54985660	LRTM1	5'UTR	opensea
cg22563205	-0.0505082	4.35e-05	0.0202484	0.420686	0.471194	21	43315532	C2CD2	Body	opensea
cg06758644	-0.0504538	0.000405509	0.0436943	0.132861	0.183315	1	12533120	VPS13D	Body	opensea
cg19920898	-0.050451	3.52e-05	0.0186213	0.267119	0.317571	5	171936462		IGR	opensea
cg13042712	-0.0503398	0.000304434	0.0396248	0.573038	0.623378	7	152179026		IGR	opensea
cg01435574	0.0194842	0.000435922	0.0448633	0.158726	0.139242	11	129245728	BARX2	TSS200	island
cg01459727	-0.0209127	9.22e-05	0.0266759	0.843026	0.863939	10	28550572	MPP7	5'UTR	opensea
cg22227719	-0.0501275	0.000205325	0.0344992	0.470054	0.520181	7	128337339		IGR	opensea
cg01261729	-0.0501148	0.000216062	0.0350549	0.414966	0.465081	7	86634018	KIAA1324L	Body	opensea
cg00290607	0.0868816	0.000297366	0.0392891	0.597486	0.510604	11	67383545		IGR	island
cg04340894	-0.0500939	0.000515639	0.0475213	0.454197	0.504291	16	31500246	SLC5A2	Body	island
cg20188309	-0.049995	0.000304966	0.0396802	0.679588	0.729583	6	40178325		IGR	opensea
cg17766559	-0.0499549	4.85e-05	0.0212748	0.553115	0.60307	6	53661592	LRRC1	Body	shore
cg15544765	-0.0499537	0.00030241	0.0395138	0.395192	0.445145	2	142254537	LRP1B	Body	opensea
cg15574895	-0.049852	0.000125107	0.0293082	0.797669	0.847521	1	51133602	FAF1	Body	opensea
cg16586530	-0.0497476	0.000426243	0.0444977	0.242909	0.292656	1	38757902		IGR	opensea
cg07556057	-0.0497473	0.000417128	0.0441774	0.380677	0.430425	8	96142671		IGR	shelf
cg00664381	-0.0497426	0.000203729	0.0343611	0.536182	0.585925	1	231826346	DISC1	Body	opensea
cg01463146	0.0236036	0.000249066	0.0368814	0.391561	0.367958	17	7341479	FGF11	TSS1500	shore
cg09526356	-0.0497331	0.000562438	0.0489416	0.326879	0.376612	13	67568473	PCDH9	Body	opensea
cg18490567	-0.0497021	0.000225066	0.0355736	0.85007	0.899772	2	69409258	ANTXR1	Body	opensea
cg01472578	0.0145529	0.000188972	0.0336106	0.0608257	0.0462728	20	30595969	MIR7641-2	TSS1500	opensea
cg08204108	-0.0495929	0.00041959	0.0442678	0.208426	0.258019	22	26930910	TPST2	Body	opensea
cg08577046	-0.0495102	0.000275255	0.0381249	0.612984	0.662494	17	77893746		IGR	opensea
cg01474720	0.0082395	0.000522309	0.0477041	0.0450263	0.0367868	5	52775681	FST	TSS1500	island
cg20320494	-0.0494667	9.29e-05	0.0267612	0.0538315	0.103298	4	124232	ZNF718	Body	shore
cg18371424	-0.0494026	2.4e-05	0.0160243	0.704432	0.753835	14	64654259	SYNE2	Body	opensea
cg13850921	-0.0493706	0.000274651	0.0381249	0.592014	0.641385	7	13869826		IGR	opensea
cg14919440	-0.0493656	0.000295487	0.0392091	0.26652	0.315886	11	113234367	TTC12	Body	opensea
cg13581496	-0.0493234	0.000232882	0.0360524	0.788763	0.838086	3	119470613	C3orf15	3'UTR	opensea
cg01501135	0.0113025	0.000290936	0.0390285	0.125089	0.113787	17	16342235	NCRNA00188	TSS200	shore
cg01514487	-0.0238174	3.27e-05	0.0182064	0.846851	0.870668	12	57444047	MYO1A	TSS200	opensea
cg01535733	0.0147336	0.000585865	0.0497449	0.136214	0.12148	6	153452320	RGS17	5'UTR	island
cg22541341	-0.0491929	0.000304335	0.0396248	0.601827	0.65102	15	68879032	CORO2B	Body	opensea
cg01542115	-0.0105365	0.000400935	0.0435798	0.907454	0.917991	15	64163413	MIR422A	TSS200	opensea
cg25638549	-0.0490519	0.000240587	0.0364262	0.320391	0.369443	10	13692225	FRMD4A	3'UTR	opensea
cg15078122	-0.0490156	1.94e-05	0.0148234	0.587208	0.636224	19	50969551	MYBPC2	3'UTR	opensea
cg01543184	0.0195743	0.000233055	0.0360524	0.380017	0.360443	17	79881543	MAFG	5'UTR	shore
cg19586698	-0.0488486	2.75e-07	0.00312368	0.414993	0.463842	8	92097851	OTUD6B	3'UTR	opensea
cg17153045	-0.0487555	0.00046169	0.045799	0.58662	0.635375	3	156838228		IGR	island
cg09867869	-0.0487333	0.000369608	0.0423162	0.783298	0.832032	2	291105		IGR	shore
cg01552918	0.00679571	5.71e-05	0.0224263	0.034941	0.0281452	7	95225939	PDK4	TSS200	island
cg01555036	0.00648169	0.000151134	0.0310523	0.0322761	0.0257944	1	233086337	C1orf57	TSS200	island
cg04145927	-0.0486184	5.85e-05	0.0225765	0.750615	0.799234	18	77914823	PARD6G-AS1	Body	shelf
cg01562897	-0.0505615	0.000573861	0.0493276	0.774858	0.82542	1	39339986	MYCBP	TSS1500	shore
cg26537568	-0.0485584	9.93e-06	0.0116562	0.738402	0.78696	20	32304371	PXMP4	Body	shelf
cg14680496	-0.0485348	0.000209302	0.0346918	0.610987	0.659522	7	2119663	MAD1L1	Body	shelf
cg01566170	-0.0674831	9.1e-05	0.0265918	0.450185	0.517668	1	223899746	CAPN2	TSS1500	shore
cg25050447	-0.0484792	7.56e-05	0.024602	0.66035	0.70883	17	78165522	CARD14	Body	shore
cg26507580	-0.0484746	1.39e-05	0.0133998	0.790929	0.839403	14	59470743	LINC01500	Body	opensea
cg00332212	0.011213	0.000168312	0.0323844	0.0602402	0.0490273	4	48908696	OCIAD2	1stExon	island
cg12842747	-0.0483845	0.000131174	0.0297665	0.720217	0.768601	14	105452948	C14orf79	1stExon	shore
cg11431354	-0.0483495	0.000124411	0.0292707	0.779119	0.827469	20	37082571		IGR	opensea
cg00334012	0.069062	8.44e-05	0.0256557	0.620081	0.551019	16	23186659		IGR	opensea
cg11491682	-0.048335	0.000506204	0.0472481	0.648713	0.697048	11	70492247	SHANK2	Body	opensea
cg03692700	-0.0482992	2.43e-05	0.0160758	0.732735	0.781034	14	105041541		IGR	island
cg00202479	-0.048256	5.01e-06	0.0095048	0.759271	0.807527	6	31760383	VARS	Body	shelf
cg03772108	-0.0482366	0.000515024	0.0474853	0.448356	0.496593	7	116889900		IGR	opensea
cg13045814	-0.0481708	0.000505175	0.0472124	0.738178	0.786349	2	178873847	PDE11A	Body	opensea
cg07734259	-0.0481613	0.000473919	0.0462686	0.728099	0.776261	8	17995219		IGR	opensea
cg25584862	-0.0480777	9.55e-05	0.0270227	0.649308	0.697386	11	69706901		IGR	island
cg12305238	-0.0480601	0.000212846	0.0349209	0.644514	0.692574	7	13948997	ETV1	Body	opensea
cg01576531	0.0141371	2.57e-05	0.0163444	0.0912068	0.0770697	8	29206508	DUSP4	TSS200	island
cg24758545	-0.0479821	0.00017171	0.032629	0.542802	0.590784	17	6998984		IGR	opensea
cg13464018	-0.047948	0.000535016	0.0481017	0.754915	0.802863	11	74322665	POLD3	Body	opensea
cg01583131	0.0219182	1.69e-05	0.0142816	0.213561	0.191643	11	27744675	BDNF	TSS1500	shore
cg26046467	-0.0479035	9.77e-05	0.0271562	0.224876	0.272779	18	59000498		IGR	shore
cg22447489	-0.047859	9.25e-05	0.0267269	0.577566	0.625425	7	80873704		IGR	opensea
cg01584473	-0.0258515	1.98e-06	0.00697768	0.796936	0.822787	7	100663367	MUC17	5'UTR	opensea
cg21710133	-0.0477934	0.000369842	0.0423162	0.704961	0.752754	2	233918522		IGR	opensea
cg14145896	-0.0477682	0.000453169	0.0454958	0.612899	0.660668	14	84294194		IGR	opensea
cg01585686	0.00587219	0.000116677	0.0288523	0.027557	0.0216849	12	53614401	RARG	TSS1500	island
cg00730085	-0.0477005	0.00034664	0.0413846	0.728347	0.776047	7	5115365		IGR	shelf
cg16145303	-0.047594	1.83e-05	0.0146588	0.803515	0.851109	4	98040667		IGR	opensea
cg18854424	-0.047529	1.42e-05	0.0134158	0.716059	0.763588	1	2615690		IGR	opensea
cg16727906	-0.0474245	1.45e-05	0.0134176	0.648339	0.695764	2	128473997	WDR33	Body	shelf
cg00359633	0.031484	9.66e-05	0.0270941	0.557777	0.526293	19	58567177		IGR	shelf
cg12676322	-0.047088	0.000126057	0.029364	0.68309	0.730178	8	145936124		IGR	shelf
cg15298875	-0.0470732	0.000115646	0.0287373	0.815747	0.862821	11	124824789	CCDC15	Body	shore
cg01585852	-0.0710402	4.12e-05	0.0198205	0.525414	0.596454	22	24235823	MIF	TSS1500	shore
cg21583518	-0.0470207	0.00027628	0.0381811	0.36723	0.414251	1	1195531	UBE2J2	Body	opensea
cg26060132	-0.0469938	4.96e-05	0.0214741	0.610063	0.657057	3	10237341	IRAK2	Body	opensea
cg00374377	0.00543462	0.000522343	0.0477041	0.0322635	0.0268289	17	27038186	PROCA1	Body	island
cg23878564	-0.0468789	7.36e-06	0.0106807	0.0410801	0.087959	17	7287449	TNK1	Body	island
cg05359963	-0.0468378	0.000453821	0.0455188	0.495911	0.542749	17	45820479	TBX21	Body	opensea
cg05078075	-0.0468191	0.000428945	0.0445743	0.473331	0.52015	13	76250138	LMO7	Body	opensea
cg19379178	-0.0467933	0.000491764	0.0468494	0.519604	0.566397	1	40019240	LOC728448	Body	opensea
cg10297486	-0.0467619	0.000293887	0.0391682	0.466372	0.513134	12	5670309		IGR	opensea
cg04562714	-0.0467457	4.59e-05	0.020843	0.658443	0.705189	16	22645718		IGR	opensea
cg08484484	-0.0467354	0.000536883	0.0481872	0.587446	0.634181	2	121844107		IGR	opensea
cg00384965	0.0578385	0.000228761	0.0358069	0.412811	0.354972	2	13334561		IGR	opensea
cg00386051	0.00710228	9.87e-05	0.0271969	0.0298304	0.0227281	9	102358227	LOC101928438	Body	opensea
cg15635622	-0.0466932	4.36e-05	0.0202601	0.77277	0.819464	16	67090504	CBFB	Body	opensea
cg24331428	-0.0466797	6.37e-05	0.0230573	0.524369	0.571049	16	81465868		IGR	opensea
cg01596778	-0.0154936	4.75e-05	0.0211038	0.883421	0.898915	3	168619570	LOC100507661	TSS200	opensea
cg23978723	-0.046645	6.72e-06	0.0103873	0.677722	0.724367	18	57122746	CCBE1	Body	opensea
cg26145670	-0.0466308	0.000553286	0.0486732	0.552031	0.598662	6	28554497	SCAND3	1stExon	shore
cg07863268	-0.0466195	0.000167049	0.0323032	0.419421	0.46604	1	117290837		IGR	opensea
cg02959613	-0.0466072	0.000320282	0.0402397	0.624163	0.67077	2	121257646		IGR	opensea
cg01599673	-0.0154307	0.000483298	0.0466059	0.851169	0.8666	5	150156115	SMIM3	TSS1500	shelf
cg07360125	-0.0465077	0.000182547	0.0331603	0.403949	0.450457	11	9697193	SWAP70	Body	opensea
cg24677671	-0.0465008	4.68e-05	0.0210037	0.758076	0.804577	6	30876910	GTF2H4	Body	shore
cg22516376	-0.0464389	0.000443472	0.0451833	0.816328	0.862767	8	125713945	MTSS1	Body	opensea
cg26383537	-0.0464129	0.000312935	0.0397698	0.679124	0.725537	19	41817029	CCDC97	Body	shore
cg00393376	0.00797668	0.000265234	0.0376769	0.041519	0.0335423	7	26237954	HNRNPA2B1	Body	shore
cg25951075	-0.0462007	0.000132414	0.0298595	0.689582	0.735783	5	179528386	RASGEF1C	3'UTR	opensea
cg27304332	-0.0461751	0.000400356	0.0435474	0.694194	0.740369	4	7508044	SORCS2	Body	shelf
cg21452109	-0.0461685	0.000420322	0.0443018	0.501827	0.547996	2	100878303		IGR	opensea
cg25178991	-0.046165	0.000508247	0.0472798	0.287543	0.333708	12	53004152	KRT73-AS1	Body	opensea
cg01644684	0.00491073	0.000360282	0.0418563	0.0321163	0.0272056	6	32163919	GPSM3	TSS1500	island
cg19776337	-0.0459514	1.33e-05	0.0132035	0.681665	0.727617	11	86636890	PRSS23	Body	opensea
cg21662081	-0.045951	0.000326086	0.0405329	0.304461	0.350412	10	228801	ZMYND11	Body	opensea
cg01647837	-0.00988717	0.000565964	0.0490702	0.9229	0.932787	1	23343075	C1orf234	TSS1500	shelf
cg12993916	-0.0458618	0.000243414	0.0365095	0.751422	0.797283	6	15553155	DTNBP1	Body	opensea
cg00410872	0.0101083	0.000421661	0.0443666	0.0634925	0.0533843	20	62127517	EEF1A2	Body	island
cg18434206	-0.0458467	0.00020762	0.0346411	0.768905	0.814752	18	40755443		IGR	opensea
cg00092736	-0.0458071	3.21e-06	0.00837924	0.697255	0.743062	2	239018053	ESPNL	Body	opensea
cg24483785	-0.0457816	0.000229561	0.0358274	0.690366	0.736148	6	33133329	COL11A2	Body	shelf
cg16688306	-0.0457532	0.000555258	0.0487263	0.619813	0.665566	5	1519130	LPCAT1	Body	shelf
cg27289128	-0.0457456	4.84e-06	0.0094255	0.692369	0.738114	17	14234244	HS3ST3B1	Body	opensea
cg26173520	-0.045723	8.85e-05	0.026264	0.620704	0.666427	10	117876256	GFRA1	Body	opensea
cg04888316	-0.0456872	0.000117316	0.0288955	0.626991	0.672678	12	3472024		IGR	shelf
cg01651170	0.0110189	0.000106218	0.0277771	0.0667357	0.0557169	2	200323003	SATB2	TSS200	island
cg06398114	-0.0455769	0.000485915	0.0466821	0.439171	0.484748	7	2674181	TTYH3	Body	shelf
cg01678292	-0.0418182	3.13e-05	0.0178129	0.743357	0.785175	8	41522873	ANK1	TSS200	opensea
cg27035708	-0.0455652	4.93e-05	0.0214314	0.707584	0.753149	19	36357115	KIRREL2	Body	shelf
cg24712290	-0.045531	1.11e-06	0.00540803	0.37679	0.422321	22	42305618		IGR	island
cg08170427	-0.0455039	0.000331921	0.0407653	0.215173	0.260677	8	144410815	TOP1MT	Body	opensea
cg01678665	-0.0374198	9.98e-06	0.0116762	0.72656	0.76398	11	46298006	CREB3L1	TSS1500	shore
cg02700106	-0.0454642	0.000131082	0.0297638	0.730495	0.775959	10	671406	DIP2C	Body	shelf
cg11885489	-0.0454172	0.000455904	0.0456057	0.88949	0.934907	12	94663210	PLXNC1	Body	opensea
cg04521981	-0.0453525	1.18e-05	0.0125383	0.845263	0.890615	16	55850985	CES1	Body	opensea
cg00426193	0.0111679	8.11e-06	0.0109296	0.0408337	0.0296659	2	152267492	RIF1	Body	shore
cg15723976	-0.0453303	0.000143017	0.0304715	0.605457	0.650788	2	46601471	EPAS1	Body	opensea
cg00591421	-0.0453086	0.000227759	0.0357622	0.44922	0.494529	10	106468736	SORCS3	Body	opensea
cg01686920	0.011959	8.01e-06	0.0108741	0.0575928	0.0456338	16	54964332	IRX5	TSS1500	island
cg08275932	-0.0452832	0.000339171	0.0410201	0.802674	0.847957	5	5752156		IGR	opensea
cg22471316	-0.0452366	0.000492144	0.0468526	0.660657	0.705894	22	42940998		IGR	opensea
cg15904664	-0.0452073	0.000287107	0.0387432	0.697079	0.742287	14	104569653	ASPG	Body	island
cg02898825	-0.0451786	0.000235949	0.0361812	0.623662	0.668841	14	100762903	SLC25A29	Body	shelf
cg15950727	-0.0451769	0.000514327	0.0474563	0.705625	0.750802	12	22852796		IGR	opensea
cg01710791	0.00618551	0.000331682	0.0407653	0.0360987	0.0299132	19	19144494	SFRS14	TSS200	island
cg01291920	-0.0451199	9.73e-06	0.0115343	0.801185	0.846305	6	31915077	CFB	Body	opensea
cg11682083	-0.0450792	0.000286781	0.0387177	0.662572	0.707651	5	172782844		IGR	opensea
cg27152903	-0.0450785	5.37e-05	0.0221174	0.85211	0.897188	8	126925031		IGR	opensea
cg01726854	0.00635569	0.00027287	0.0380711	0.0250468	0.0186911	17	56429881	SUPT4H1	TSS1500	island
cg21195953	-0.0449891	0.000192127	0.0337117	0.775253	0.820243	20	60260357	CDH4	Body	opensea
cg14249971	-0.044981	0.000372424	0.0423984	0.665493	0.710474	9	116939919	COL27A1	Body	opensea
cg06239469	-0.0447679	0.000238638	0.0363125	0.848398	0.893166	14	57533397		IGR	opensea
cg00541956	-0.0447348	0.000339459	0.0410362	0.577895	0.62263	19	58455018	ZNF256	Body	shelf
cg00449812	0.0179813	3.87e-05	0.019219	0.394932	0.37695	16	3137690		IGR	shore
cg08205921	-0.0446962	0.000309043	0.0397617	0.586981	0.631678	3	185957233	DGKG	Body	opensea
cg14290170	-0.0446902	0.000276917	0.0382014	0.741077	0.785767	9	138136674		IGR	shore
cg15239248	-0.0446856	0.000399019	0.0434974	0.542154	0.58684	12	92962845		IGR	opensea
cg01738412	0.00529059	0.000551348	0.0486456	0.0275301	0.0222395	7	87505461	SLC25A40	5'UTR	island
cg02220924	-0.0446386	2.79e-06	0.00810659	0.56634	0.610979	4	6859363	KIAA0232	Body	opensea
cg26643870	-0.0446052	5.6e-06	0.00977438	0.564816	0.609422	22	41845659		IGR	shore
cg01750654	-0.0382469	0.0001508	0.0310179	0.794795	0.833042	3	179170617	GNB4	TSS1500	shore
cg16004006	-0.0445502	0.000452064	0.0454901	0.501658	0.546208	6	144981160	UTRN	Body	opensea
cg25196688	-0.0444543	1.07e-05	0.0119922	0.565654	0.610108	12	3421025		IGR	opensea
cg22132386	-0.0444224	2.63e-06	0.00800314	0.609333	0.653756	21	45643332	ICOSLG	Body	opensea
cg16644408	-0.0443934	0.000374008	0.0424734	0.676191	0.720585	4	150818685		IGR	opensea
cg22210061	-0.0443906	6.17e-05	0.0228668	0.591238	0.635629	22	43048123		IGR	shelf
cg12017745	-0.0443583	2.92e-05	0.0172513	0.759259	0.803617	11	65352327	EHBP1L1	Body	island
cg12788056	-0.0443522	6.48e-05	0.0231564	0.762205	0.806557	22	36335101	RBFOX2	Body	opensea
cg01761710	-0.036631	0.000192209	0.0337117	0.767983	0.804614	16	333155	PDIA2	5'UTR	shore
cg14780427	-0.0443065	0.00050468	0.0472124	0.321284	0.36559	17	78754372	RPTOR	Body	opensea
cg22662548	-0.0442993	0.000461967	0.045799	0.657032	0.701331	6	104156153		IGR	opensea
cg01773376	0.0113497	0.000219138	0.0351995	0.0594095	0.0480598	19	15619236	CYP4F22	TSS200	island
cg13684826	-0.0442151	0.000247135	0.0367914	0.618577	0.662793	12	107671921		IGR	opensea
cg12497866	-0.0441858	7.16e-06	0.0106185	0.808715	0.852901	22	45501556		IGR	opensea
cg12999507	-0.0441795	1.31e-05	0.0131809	0.555782	0.599962	7	6424938	RAC1	Body	opensea
cg03865018	-0.0441652	0.000122687	0.0291867	0.546931	0.591096	1	20031012	TMCO4	Body	opensea
cg01782486	-0.0291791	0.00037012	0.0423162	0.624973	0.654152	1	154986512	ZBTB7B	5'UTR	shelf
cg03883520	-0.044129	0.000213676	0.0349594	0.603499	0.647628	11	65042801	POLA2	Body	opensea
cg08704536	-0.0441151	0.000133678	0.0298629	0.801131	0.845246	17	53638566		IGR	shore
cg04986743	-0.0441043	0.000411413	0.0439165	0.668144	0.712248	2	239936567		IGR	opensea
cg00474465	0.0238023	0.000401103	0.0435798	0.142516	0.118714	10	124907942	HMX2	1stExon	island
cg00319627	-0.0439675	0.000145543	0.0306783	0.59561	0.639577	10	134814687		IGR	opensea
cg24831272	-0.0439188	3.08e-05	0.0176867	0.691999	0.735918	7	20280671		IGR	opensea
cg00796973	-0.0438463	0.000208063	0.0346666	0.750412	0.794258	1	21957811	RAP1GAP	Body	opensea
cg10529576	-0.04384	9.05e-05	0.0265033	0.543544	0.587384	11	71041323		IGR	opensea
cg12604031	-0.0438256	0.000159813	0.0317723	0.657457	0.701282	3	122841632	PDIA5	Body	opensea
cg11132534	-0.0437961	0.000546829	0.048521	0.699928	0.743725	2	218114431		IGR	opensea
cg17883481	-0.0437005	0.000511525	0.0473941	0.733823	0.777524	9	135360559	C9orf171	Body	shore
cg01786306	0.0255784	9.71e-05	0.0271474	0.270203	0.244625	19	54604200	OSCAR	5'UTR	shore
cg01789728	0.00925939	0.000247406	0.0367914	0.0755305	0.0662711	20	57607451	ATP5E	TSS200	island
cg04586622	-0.043617	8.04e-05	0.025141	0.811979	0.855596	2	25135609	ADCY3	Body	opensea
cg19147129	-0.0435951	0.000261113	0.0374697	0.296625	0.34022	2	74230310		IGR	shore
cg01805124	0.00837821	0.000290607	0.0390285	0.0561959	0.0478177	17	30814031	CDK5R1	TSS200	island
cg24126437	-0.0435696	0.000458219	0.0456958	0.616526	0.660096	9	114678662	UGCG	Body	opensea
cg01812328	0.0436551	0.000213607	0.0349557	0.84051	0.796855	2	211091510	ACADL	TSS1500	shore
cg17311122	-0.0434621	0.000409708	0.0438416	0.527992	0.571454	5	156167820	SGCD	Body	opensea
cg27454408	-0.0434318	6.49e-05	0.0231709	0.847645	0.891077	16	69269459	SNTB2	Body	opensea
cg08544436	-0.0433505	0.000170716	0.0325381	0.476164	0.519514	5	53814625	SNX18	1stExon	island
cg04283926	-0.0433131	2.54e-05	0.0162667	0.645723	0.689036	1	42924245	PPCS	Body	shore
cg00505606	0.0270137	0.000164795	0.0321181	0.501763	0.474749	1	3620638	TP73	Body	shelf
cg14172302	-0.0432935	5.41e-06	0.00968207	0.498365	0.541659	5	100360285		IGR	opensea
cg10624328	-0.0432912	3.52e-05	0.0186213	0.757988	0.801279	17	31527241	ASIC2	Body	opensea
cg15496816	-0.0432902	0.000198069	0.034046	0.792134	0.835424	10	104144006		IGR	opensea
cg01819111	-0.0236865	9.19e-05	0.0266546	0.819533	0.84322	6	166879045	RPS6KA2-IT1	TSS200	opensea
cg05935702	-0.0432716	5.39e-06	0.00968207	0.700994	0.744266	21	46727366		IGR	opensea
cg20007347	-0.0432061	8.92e-06	0.0113511	0.460224	0.50343	8	135607141	ZFAT	Body	opensea
cg00509431	0.0161661	0.000491585	0.0468494	0.143267	0.127101	6	143999465	PHACTR2	Body	island
cg20045040	-0.0431207	0.000503067	0.0471907	0.81192	0.85504	22	22052942	YPEL1	3'UTR	opensea
cg13950558	-0.0430361	4.89e-05	0.0213983	0.725533	0.768569	19	45683263	BLOC1S3	3'UTR	shore
cg01827070	-0.0119362	0.000512849	0.0474142	0.907193	0.919129	16	58714416	SLC38A7	5'UTR	shelf
cg20704555	-0.0428958	0.000405836	0.0437105	0.247727	0.290623	7	28127748	JAZF1	Body	opensea
cg14696467	-0.0428905	0.000208484	0.0346672	0.711786	0.754677	4	79588865	LINC01094	Body	opensea
cg05250864	-0.0428335	0.000200113	0.034153	0.748468	0.791302	1	15931071		IGR	shore
cg19085846	-0.0428045	2.69e-05	0.0166205	0.704156	0.74696	7	86561520	KIAA1324L	Body	opensea
cg17467154	-0.0427249	0.000104223	0.0276545	0.811467	0.854192	18	55889895	NEDD4L	Body	opensea
cg00530925	0.00984698	0.000505549	0.0472212	0.0617482	0.0519012	10	23463094		IGR	island
cg00532449	0.0149246	0.000440527	0.0450453	0.076062	0.0611373	1	2375420		IGR	island
cg17265115	-0.0426598	0.000267242	0.0377703	0.795195	0.837854	4	734692	PCGF3	Body	shelf
cg12577411	-0.04264	0.00012743	0.0294843	0.536575	0.579215	6	15551489	DTNBP1	Body	opensea
cg01839860	-0.0230073	0.00042433	0.0444648	0.665412	0.68842	5	138957422	UBE2D2	5'UTR	opensea
cg01845503	-0.0529402	0.000294731	0.0391722	0.826241	0.879181	11	65778991	CST6	TSS1500	shore
cg00539368	0.0106937	8.14e-05	0.0252599	0.0486855	0.0379917	18	74514137		IGR	island
cg11671598	-0.0424186	0.000461042	0.0457923	0.256227	0.298645	4	111563111		IGR	shelf
cg11457682	-0.0423816	0.000195731	0.0338734	0.614846	0.657227	1	150045561	VPS45	Body	opensea
cg00546307	0.0703943	0.000477286	0.0463631	0.460242	0.389848	1	1946355		IGR	opensea
cg26869723	-0.0422819	0.000335145	0.0409196	0.690459	0.732741	13	114318976		IGR	opensea
cg19623359	-0.0422783	3.47e-05	0.0186022	0.882817	0.925095	15	80994554	ABHD17C	Body	opensea
cg01861060	-0.0203175	0.00024104	0.0364262	0.799644	0.819962	22	26981740	TPST2	5'UTR	shelf
cg15018351	-0.0422344	0.000268923	0.037895	0.649777	0.692011	20	60537095		IGR	shelf
cg11561445	-0.0422248	5.63e-05	0.0223631	0.801581	0.843806	11	30557431	MPPED2	Body	opensea
cg09779687	-0.0422116	0.000291388	0.0390285	0.73534	0.777552	9	128307665	MAPKAP1	Body	opensea
cg01862172	0.0090821	0.000479153	0.0464185	0.0428093	0.0337272	6	147829799	SAMD5	TSS1500	island
cg10072261	-0.0421878	0.000242696	0.0364928	0.539032	0.58122	4	119980361	SYNPO2	3'UTR	opensea
cg04897900	-0.0421557	0.000423519	0.0444193	0.823751	0.865907	3	157245108		IGR	opensea
cg01863682	0.0219501	0.000452077	0.0454901	0.0704812	0.0485311	2	182545771	NEUROD1	TSS1500	shelf
cg18162670	-0.0421131	0.000487974	0.0467371	0.313955	0.356068	14	103686567		IGR	island
cg21668280	-0.0420973	0.000585484	0.0497296	0.603806	0.645904	11	118506292	PHLDB1	Body	shore
cg06261621	-0.0420601	8.25e-05	0.0254301	0.602686	0.644746	14	24887795	NYNRIN	3'UTR	opensea
cg01882933	-0.0421965	0.000479399	0.0464185	0.265726	0.307923	5	180467044	BTNL9	TSS200	opensea
cg00319686	-0.0419759	0.000366291	0.042126	0.308388	0.350364	15	66680551	MAP2K1	Body	shore
cg16327482	-0.0419498	1.6e-05	0.0140072	0.606296	0.648246	19	10226339	EIF3G	Body	island
cg03467825	-0.0419017	2.54e-05	0.0162667	0.484397	0.526299	2	171551893		IGR	opensea
cg05176806	-0.0418987	0.000147318	0.030735	0.642801	0.684699	12	114968793		IGR	opensea
cg26235199	-0.041888	1.25e-05	0.0129268	0.884051	0.925939	9	98368620		IGR	opensea
cg17078912	-0.0418458	0.000236744	0.0362327	0.762304	0.80415	14	37642356	SLC25A21-AS1	Body	shore
cg04903159	-0.0418211	0.000583669	0.0496893	0.536648	0.578469	6	44202699		IGR	shelf
cg01920182	-0.023137	0.000412712	0.0439875	0.75598	0.779117	12	23738340	SOX5	TSS1500	opensea
cg26331343	-0.0417353	0.000495907	0.0469522	0.464885	0.50662	3	156807520		IGR	shore
cg05104189	-0.041732	0.000463976	0.0459063	0.742074	0.783806	6	155475642	TIAM2	Body	opensea
cg01926087	0.0642694	5.39e-05	0.0221507	0.505661	0.441392	17	38803255	SMARCE1	5'UTR	shore
cg25577507	-0.0416625	1.75e-05	0.0144639	0.735024	0.776687	1	225780044	ENAH	Body	opensea
cg01707656	-0.0416393	0.000511742	0.0473941	0.107697	0.149336	12	12503030	MANSC1	1stExon	island
cg09098560	-0.0415823	0.000222497	0.0353895	0.710011	0.751593	7	126343564	GRM8	Body	opensea
cg20836616	-0.0415233	3.79e-05	0.0191111	0.699419	0.740942	2	38065293	LINC00211	Body	opensea
cg00580965	0.048457	0.00022691	0.0357308	0.149129	0.100672	8	144822283		IGR	island
cg05793294	-0.0414964	0.000355907	0.0417568	0.75599	0.797486	9	16532778	BNC2	Body	opensea
cg08607780	-0.0414903	0.00047728	0.0463631	0.30193	0.343421	1	53556701	SLC1A7	Body	shore
cg26174312	-0.0414857	9.09e-05	0.0265801	0.787548	0.829033	9	96028815	WNK2	Body	opensea
cg07348845	-0.0414543	0.000209971	0.0347348	0.722586	0.76404	1	227544540		IGR	opensea
cg12840589	-0.0414416	0.000230224	0.0358509	0.716339	0.757781	12	133315637	ANKLE2	Body	opensea
cg01936868	-0.0371585	0.000276125	0.0381811	0.570288	0.607447	19	19050564	HOMER3	5'UTR	shore
cg01942445	0.0076365	0.000387935	0.042998	0.0277007	0.0200642	4	83296350	HNRNPD	TSS1500	shore
cg21962524	-0.0413947	0.000587343	0.0497907	0.608909	0.650304	1	182653854		IGR	opensea
cg13877766	-0.0413924	0.000152576	0.0311874	0.739628	0.781021	20	56066813		IGR	opensea
cg05964971	-0.0413845	0.000134249	0.0298904	0.281937	0.323321	16	16289065	ABCC6	Body	opensea
cg14596450	-0.0413824	0.000256178	0.0372314	0.657973	0.699355	11	57459649	ZDHHC5	Body	opensea
cg24710435	-0.0413485	0.00029501	0.0391722	0.787912	0.829261	10	14543847		IGR	opensea
cg01946530	0.0169385	0.000220103	0.0352577	0.0874849	0.0705464	3	173116046	NLGN1	TSS200	shore
cg02160714	-0.0413228	7.42e-05	0.0244758	0.202679	0.244002	3	65319981		IGR	opensea
cg12968684	-0.0413182	0.000160978	0.0318759	0.627767	0.669085	5	158246281	EBF1	Body	opensea
cg02615582	-0.0413001	1.39e-05	0.0133998	0.566076	0.607376	19	49939549	SLC17A7	Body	shore
cg04685442	-0.0412955	0.00049614	0.0469682	0.56015	0.601445	8	49776492		IGR	opensea
cg11367260	-0.0412496	0.000172524	0.0326763	0.242467	0.283717	10	132684529		IGR	opensea
cg01622546	-0.0412461	1.94e-05	0.0148234	0.743218	0.784464	5	1686057		IGR	opensea
cg14223231	-0.0412322	7.84e-05	0.0249421	0.693434	0.734667	7	22752714		IGR	opensea
cg01948210	0.0065808	0.000519683	0.0476253	0.028588	0.0220072	14	81686781	GTF2A1	5'UTR	island
cg11838237	-0.0412035	4.28e-05	0.0201229	0.719274	0.760477	5	1752864		IGR	opensea
cg11460161	-0.041193	0.000176553	0.0328539	0.815897	0.85709	13	109933938		IGR	opensea
cg22743884	-0.0411384	0.000553258	0.0486732	0.724395	0.765534	8	11839844	DEFB135	1stExon	opensea
cg08462497	-0.0409609	9.18e-05	0.0266422	0.705147	0.746108	16	86411334		IGR	island
cg01968530	0.00902412	0.00020045	0.034153	0.0569179	0.0478937	18	21017974	C18orf45	TSS200	island
cg01979540	-0.0209873	2.5e-07	0.00312368	0.90236	0.923348	14	23789144	PABPN1	TSS1500	shore
cg02000209	-0.0194643	5.91e-06	0.010019	0.884693	0.904157	4	1686895	FAM53A	TSS1500	shore
cg02015997	-0.01261	0.000200048	0.034153	0.877194	0.889804	3	47024483	CCDC12	TSS1500	shelf
cg03923353	-0.0408667	0.000263385	0.0375733	0.734892	0.775759	1	4042491		IGR	opensea
cg22353097	-0.0408558	1.86e-05	0.0147489	0.229791	0.270647	1	116521539	SLC22A15	Body	shelf
cg02016130	0.0545138	3.08e-06	0.00822536	0.213746	0.159232	4	53578359	SNORA26	TSS1500	island
cg02047809	-0.0730085	0.000189873	0.0336582	0.394691	0.467699	14	31343146	COCH	TSS1500	shore
cg04368724	-0.0407788	0.000118415	0.0289521	0.748096	0.788875	6	31760593	VARS	Body	shelf
cg27155243	-0.0407642	0.000135892	0.0299876	0.785694	0.826458	4	185115452	ENPP6	Body	opensea
cg02065027	-0.0116531	2.05e-05	0.0150782	0.943018	0.954671	11	120260829	ARHGEF12	5'UTR	opensea
cg25820462	-0.0406922	9.93e-05	0.0272233	0.529632	0.570324	12	94539274		IGR	shelf
cg12349472	-0.040664	2.11e-07	0.0030804	0.734415	0.775079	15	34650784		IGR	opensea
cg01669150	-0.040657	0.000443767	0.0452072	0.683696	0.724353	5	29162296	LOC101929660	Body	opensea
cg23814420	-0.0406225	2.65e-07	0.00312368	0.893833	0.934455	13	22102347	MICU2	Body	opensea
cg02075296	0.00940771	0.000526728	0.0478752	0.0654941	0.0560864	5	98104747	RGMB	TSS1500	island
cg08821561	-0.0405716	1.08e-05	0.0119942	0.69995	0.740521	12	127415035		IGR	opensea
cg10627720	-0.0405687	2.6e-05	0.0163832	0.734636	0.775205	1	157566891	FCRL4	Body	opensea
cg19524229	-0.0405362	1.32e-05	0.0131809	0.89396	0.934496	11	67944291	SUV420H1	Body	opensea
cg03323030	-0.0405169	0.000284969	0.0386309	0.567717	0.608234	19	36404756		IGR	opensea
cg10366053	-0.0405152	0.000232224	0.0360189	0.594279	0.634794	2	1712527	PXDN	Body	opensea
cg04912273	-0.0405122	0.000571284	0.0492343	0.797107	0.83762	1	27461082	SLC9A1	Body	opensea
cg11841031	-0.0404961	0.000262627	0.0375397	0.79156	0.832056	20	45061952		IGR	opensea
cg00631702	0.00699473	0.000248969	0.0368814	0.0441866	0.0371919	6	45345615	RUNX2	Body	island
cg06029905	-0.0404589	9.37e-05	0.0268311	0.637175	0.677634	11	2155521	INS-IGF2	Body	shore
cg23147393	-0.0404182	0.000521197	0.0476582	0.718677	0.759096	10	133373133		IGR	opensea
cg23174284	-0.0403927	1.49e-06	0.0063071	0.773493	0.813885	1	161044117	PVRL4	Body	opensea
cg02089629	0.025493	0.000380618	0.042658	0.256407	0.230914	10	135050933	VENTX	TSS1500	island
cg02117828	0.0104277	0.000312758	0.0397617	0.0957596	0.0853318	19	13261202	IER2	TSS200	island
cg04236639	-0.0402494	0.000373573	0.0424677	0.752946	0.793195	21	34402565		IGR	shelf
cg02012279	-0.0402371	9.81e-05	0.027161	0.715841	0.756078	17	37974860	IKZF3	Body	opensea
cg00644447	0.0756309	9.62e-05	0.0270379	0.656636	0.581005	10	520566	DIP2C	Body	shelf
cg01937803	-0.0402166	0.000560598	0.0489133	0.281253	0.32147	14	103605307		IGR	island
cg10848564	-0.0401887	0.000303939	0.039616	0.668004	0.708192	5	20611845		IGR	opensea
cg17847044	-0.0401477	0.000234979	0.0361464	0.268986	0.309133	15	42102381	MAPKBP1	Body	opensea
cg13606337	-0.0401367	0.000415202	0.0440847	0.677958	0.718094	7	6157542	USP42	Body	opensea
cg02123767	-0.0197896	0.000291499	0.0390285	0.752506	0.772296	17	71295007	CDC42EP4	5'UTR	opensea
cg02125910	0.0317522	0.000115477	0.0287312	0.119977	0.0882246	5	140479983	PCDHB3	TSS1500	shore
cg01360235	-0.0400757	9.22e-05	0.0266759	0.726801	0.766877	22	32049314		IGR	opensea
cg00660106	0.0818469	3.83e-05	0.0191308	0.553065	0.471218	10	118885753		IGR	island
cg02126235	-0.0218963	1.22e-06	0.0056862	0.816332	0.838228	14	94855034	SERPINA1	5'UTR	opensea
cg24383718	-0.0399314	5.79e-05	0.0225044	0.491619	0.531551	16	27650786	KIAA0556	Body	opensea
cg02789526	-0.0399289	0.000494238	0.0469282	0.82771	0.867639	16	7351800	A2BP1	Body	shelf
cg14788678	-0.0399199	3.26e-05	0.0181559	0.733245	0.773165	12	114083949		IGR	opensea
cg09779827	-0.0398965	0.000535099	0.0481017	0.781626	0.821523	6	348323	DUSP22	Body	opensea
cg07139363	-0.0398851	0.000360579	0.0418777	0.824903	0.864788	6	157381401	ARID1B	Body	opensea
cg02064275	-0.0398525	0.000149978	0.0309498	0.669227	0.709079	17	39465713		IGR	opensea
cg02126435	0.0208963	0.000136268	0.0300165	0.0605271	0.0396308	16	74701421	RFWD3	TSS1500	shore
cg22439317	-0.0398316	0.000145354	0.0306783	0.743373	0.783204	1	5541844		IGR	opensea
cg02134818	0.00791808	0.000504488	0.0472124	0.0453027	0.0373846	1	149900296	SF3B4	TSS200	shore
cg27112045	-0.0398281	0.000120052	0.0290344	0.50844	0.548268	3	111521399	PLCXD2	Body	opensea
cg05839930	-0.0397993	0.00038595	0.0429189	0.427121	0.46692	11	297477		IGR	shore
cg08642966	-0.0397607	8.17e-06	0.0109619	0.554114	0.593875	3	12912724		IGR	opensea
cg05041997	-0.0397526	0.000587043	0.049783	0.770199	0.809951	4	127838003		IGR	opensea
cg22072015	-0.0397504	0.000577997	0.0494783	0.828587	0.868338	14	96936980	AK7	Body	opensea
cg02142485	-0.0140111	0.000107506	0.027976	0.903729	0.91774	10	225115	ZMYND11	TSS1500	opensea
cg10959428	-0.0397306	3.94e-05	0.0193938	0.827905	0.867636	20	49493606	BCAS4	3'UTR	opensea
cg09600820	-0.0397175	6.65e-05	0.0234204	0.836507	0.876224	14	61070249		IGR	opensea
cg08586234	-0.0397106	0.000227694	0.0357622	0.746571	0.786282	14	99664934	BCL11B	Body	opensea
cg20284019	-0.0397055	0.000108313	0.0280147	0.730832	0.770537	18	33548566		IGR	shelf
cg02172533	-0.0109231	0.000429347	0.0445912	0.92652	0.937443	6	32978593	HLA-DOA	TSS1500	shelf
cg14337027	-0.0396753	0.000436283	0.0448836	0.214073	0.253748	17	46803802	HOXB13	3'UTR	shore
cg08791656	-0.0396624	0.000512585	0.0474016	0.795414	0.835077	6	79668288	PHIP	Body	opensea
cg15946840	-0.0396477	3.05e-05	0.0175809	0.786978	0.826626	21	43160576	RIPK4	3'UTR	shore
cg23531968	-0.0396421	0.000426041	0.0444962	0.408672	0.448314	13	90110573		IGR	opensea
cg25367304	-0.0396167	0.000285657	0.0386638	0.868879	0.908495	20	5387431		IGR	opensea
cg00205605	-0.0396082	0.000199597	0.034129	0.383268	0.422876	1	2516401		IGR	shore
cg02180333	0.0113312	5.27e-05	0.0219822	0.0807721	0.0694409	1	92764511	GLMN	5'UTR	island
cg26450266	-0.0395846	5.27e-05	0.0219822	0.56758	0.607164	17	18149687	FLII	Body	shore
cg02182698	0.0116506	0.000122657	0.0291867	0.0498069	0.0381563	12	48577333	CCDC184	TSS200	shore
cg00691670	0.0337074	0.000514409	0.047458	0.107662	0.0739548	15	46573132		IGR	opensea
cg26886942	-0.0395378	1.63e-05	0.0141358	0.53462	0.574158	3	45363691		IGR	opensea
cg19953452	-0.0395339	0.000573175	0.0493098	0.652631	0.692165	17	254590		IGR	shore
cg00021242	-0.0395268	0.000442828	0.0451487	0.834896	0.874423	15	29773425	FAM189A1	Body	opensea
cg19453514	-0.0395223	0.000362016	0.041907	0.764646	0.804168	1	30068120		IGR	opensea
cg02201766	0.0274946	0.000362285	0.0419317	0.415648	0.388154	5	131892446	RAD50	TSS200	shore
cg06443042	-0.0395167	8.9e-06	0.0113511	0.825454	0.864971	11	31327199	DCDC1	Body	opensea
cg01636316	-0.0395129	0.000100803	0.0273528	0.702951	0.742464	1	203835280	SNRPE	Body	opensea
cg15189197	-0.0395128	1.37e-05	0.0133976	0.733884	0.773396	1	17490706		IGR	opensea
cg11196182	-0.0394998	0.000560828	0.0489133	0.748423	0.787923	7	1989412	MAD1L1	Body	shelf
cg02202411	-0.0162439	0.000271591	0.038014	0.888835	0.905079	5	6338418	FLJ33360	TSS1500	opensea
cg02207139	-0.0131217	0.000157807	0.0315713	0.938301	0.951423	1	221001955	LINC01352	TSS1500	opensea
cg10625542	-0.0394209	0.000281505	0.0384642	0.753992	0.793413	4	114803890		IGR	opensea
cg02238407	0.00981094	6.09e-05	0.0227611	0.053172	0.0433611	16	22825343	HS3ST2	TSS1500	island
cg02244243	-0.0266061	2.28e-05	0.015796	0.68371	0.710316	1	203630918	ATP2B4	5'UTR	opensea
cg13646620	-0.0393184	0.00019259	0.0337117	0.184183	0.223501	13	78353295		IGR	opensea
cg02263999	0.0149508	3.79e-07	0.00354671	0.0689023	0.0539515	15	66994432	SMAD6	TSS1500	island
cg02266714	0.0133593	0.000175971	0.0328539	0.0625853	0.049226	12	13153273	HTR7P	TSS200	shore
cg02277511	0.00750235	0.000509859	0.0473677	0.037255	0.0297527	5	174905420	SFXN1	TSS200	island
cg14719641	-0.0392617	0.000155219	0.0313543	0.746244	0.785505	9	98939256		IGR	opensea
cg23537932	-0.0392598	0.000103393	0.027572	0.747866	0.787126	10	121172463	GRK5	Body	opensea
cg00712405	0.063342	0.0005255	0.0478417	0.843848	0.780506	11	93678683		IGR	opensea
cg22520587	-0.0392521	1.45e-05	0.0134176	0.62287	0.662122	6	129829269	LAMA2	Body	opensea
cg09403438	-0.03919	0.000200565	0.0341535	0.526728	0.565918	17	35004425		IGR	opensea
cg22632352	-0.0391361	0.000524935	0.0478251	0.786087	0.825223	5	1211191	SLC6A19	Body	shore
cg08735550	-0.0391254	3.09e-05	0.0177049	0.796529	0.835654	16	318900	RGS11	3'UTR	island
cg01304575	-0.0390399	9.32e-05	0.026796	0.688976	0.728016	20	43380866	RIMS4	3'UTR	shore
cg24944979	-0.0390039	0.000426815	0.0444977	0.684256	0.72326	11	78544542	TENM4	Body	opensea
cg16519923	-0.0389416	0.000241074	0.0364262	0.641184	0.680126	16	30485810	ITGAL	Body	shore
cg05330509	-0.0389369	0.000380861	0.0426659	0.640381	0.679318	2	146497156		IGR	opensea
cg21255760	-0.0389076	6.44e-05	0.0231533	0.808289	0.847197	1	154090291	NUP210L	Body	opensea
cg22401251	-0.0388932	0.000502963	0.0471873	0.645708	0.684601	15	84659917	ADAMTSL3	Body	opensea
cg11169136	-0.0388628	0.000470085	0.0460995	0.760842	0.799704	6	134569264	SGK1	Body	opensea
cg02289438	0.00813063	0.000482924	0.0465897	0.0371308	0.0290002	22	39150874	SUN2	5'UTR	shore
cg27231850	-0.0388178	0.000558223	0.048849	0.318115	0.356932	2	207956157	KLF7	Body	opensea
cg27477251	-0.0388084	0.000461028	0.0457923	0.726015	0.764823	15	31420951		IGR	opensea
cg02306612	0.0106402	0.000150933	0.0310281	0.0886187	0.0779785	3	44666377	ZNF197	TSS200	shore
cg08884932	-0.0387922	0.000539024	0.0482572	0.386761	0.425553	1	1196725	UBE2J2	Body	opensea
cg20973476	-0.0387846	1.51e-05	0.0135106	0.896706	0.93549	12	133015982		IGR	shore
cg00883123	-0.0387675	0.000519002	0.0476027	0.587778	0.626546	4	154373513		IGR	opensea
cg09838036	-0.038725	0.00049936	0.0470358	0.752756	0.791481	6	159692240	FNDC1	Body	opensea
cg02308079	-0.0165125	3.42e-05	0.0184876	0.856334	0.872847	16	67918686	NRN1L	TSS200	island
cg04130572	-0.0387028	0.000204006	0.0343907	0.609172	0.647874	20	42806000	JPH2	3'UTR	opensea
cg02343823	-0.0497382	0.00038973	0.0430878	0.353635	0.403373	5	150284419	ZNF300	TSS200	island
cg23752564	-0.0386243	1.77e-05	0.0145603	0.823029	0.861653	14	66963239	LINC00238	Body	opensea
cg02347832	0.00908991	4.2e-05	0.019997	0.0465319	0.037442	2	8822082	ID2	TSS200	island
cg02363969	-0.0124036	0.000532142	0.0480422	0.88379	0.896193	19	56048075	SBK2	TSS1500	shore
cg02377915	-0.0274694	0.000341967	0.041124	0.795533	0.823002	22	22307573	PPM1F	TSS1500	shore
cg05363005	-0.0385799	2.52e-06	0.00789257	0.840275	0.878855	20	59835988	CDH4	Body	opensea
cg21281007	-0.0385768	0.000538528	0.0482486	0.673638	0.712215	12	5939611	ANO2	Body	shelf
cg16295743	-0.0385639	7.02e-05	0.0238967	0.125521	0.164085	11	65820437	SF3B2	Body	shore
cg00757660	0.0535416	5.5e-05	0.0222843	0.799335	0.745794	17	60248037		IGR	opensea
cg06340899	-0.038545	8e-05	0.025074	0.781193	0.819738	22	49018971	FAM19A5	Body	island
cg12458003	-0.0385283	0.000193961	0.0337594	0.674934	0.713463	1	204960826	NFASC	Body	opensea
cg08940827	-0.0385192	0.000287593	0.0387781	0.827094	0.865614	15	30010985	TJP1	Body	opensea
cg14937388	-0.0385024	0.00020101	0.0341817	0.782622	0.821124	1	59875105	FGGY	Body	opensea
cg12428727	-0.0384757	0.000300743	0.0394889	0.404564	0.44304	11	2234665		IGR	opensea
cg02380775	-0.0128743	0.000101644	0.0273813	0.924911	0.937786	3	9475571	SETD5	5'UTR	opensea
cg02414742	-0.0115608	0.000227922	0.0357622	0.88602	0.897581	18	77201586	NFATC1	5'UTR	shore
cg00767042	0.0360135	7.32e-05	0.0242804	0.40042	0.364406	19	11517436	RGL3	Body	shore
cg14670629	-0.0384154	0.000451222	0.0454442	0.780429	0.818845	10	29769556	SVIL	Body	opensea
cg08890002	-0.0383985	6.57e-07	0.00411484	0.657654	0.696053	19	35988608	DMKN	3'UTR	opensea
cg02418800	0.0117789	2.65e-05	0.0165238	0.0641945	0.0524156	14	77843367	SAMD15	TSS1500	island
cg02423646	-0.0170494	0.000239429	0.0363486	0.916536	0.933585	3	157260159	C3orf55	TSS1500	shore
cg02807219	-0.0383663	0.000412679	0.0439875	0.816874	0.855241	5	63459868		IGR	shore
cg02425568	-0.0228435	0.000286762	0.0387177	0.796226	0.81907	16	70467968	ST3GAL2	5'UTR	opensea
cg01700329	-0.0383356	0.000208897	0.0346765	0.505359	0.543694	4	79221092	FRAS1	Body	opensea
cg04732756	-0.0383195	6.74e-05	0.0235418	0.774965	0.813284	12	117904012	KSR2	3'UTR	opensea
cg02446434	0.00805599	0.000380023	0.0426363	0.0430228	0.0349668	6	114178220	MARCKS	TSS1500	shore
cg02452635	0.0231701	0.000172533	0.0326763	0.302934	0.279764	20	62716180	LKAAEAR1	TSS1500	shore
cg17463432	-0.0382825	0.000408566	0.0437816	0.682869	0.721151	1	3054665	PRDM16	Body	shore
cg27075808	-0.0382509	0.000206669	0.0345699	0.523681	0.561932	4	79674081		IGR	opensea
cg02455446	-0.0183901	0.000217448	0.0351154	0.876593	0.894983	14	94834231	SERPINA2	TSS1500	opensea
cg11964710	-0.0382081	3.25e-06	0.00837924	0.754659	0.792867	5	29383512	LOC101929681	Body	opensea
cg02457826	0.0118587	0.000555084	0.0487239	0.0974606	0.085602	20	30310733	BCL2L1	TSS200	shore
cg23895963	-0.0381344	0.000583672	0.0496893	0.588096	0.62623	12	117471115		IGR	opensea
cg21867846	-0.0381199	0.000394488	0.0433068	0.543073	0.581193	1	235247523		IGR	opensea
cg19630039	-0.0380799	0.000474539	0.0462939	0.787997	0.826077	1	1861806		IGR	shelf
cg26056477	-0.0380719	0.000503434	0.0472023	0.864399	0.902471	12	76963168		IGR	opensea
cg00794552	0.0142997	5.03e-05	0.0215999	0.0855399	0.0712401	2	64068121	UGP2	1stExon	island
cg03157179	-0.0380313	0.000457012	0.0456182	0.663545	0.701576	10	45282107		IGR	opensea
cg11203914	-0.038028	0.000360263	0.0418563	0.700157	0.738185	5	55463281	ANKRD55	Body	opensea
cg15413269	-0.0380262	0.00019055	0.0336989	0.847292	0.885318	8	106784011	ZFPM2	Body	opensea
cg06767187	-0.0380239	0.000496547	0.0469828	0.73229	0.770314	7	2640127	IQCE	Body	opensea
cg03778809	-0.0380192	0.000179524	0.0329541	0.487718	0.525737	8	1721237	CLN8	Body	opensea
cg23840643	-0.0380115	0.000321643	0.0403142	0.674206	0.712217	4	70939580	CSN1S2AP	Body	opensea
cg00797500	0.0134272	0.000506709	0.0472647	0.953707	0.94028	6	163730158	PACRG	Body	opensea
cg05695007	-0.0379576	7.44e-05	0.0244926	0.851478	0.889435	2	1565727		IGR	opensea
cg02459555	0.00672284	6.75e-05	0.0235418	0.0359969	0.0292741	1	46806155	NSUN4	TSS1500	shore
cg16331867	-0.0379155	9.14e-05	0.0266067	0.76892	0.806836	20	33496104	ACSS2	Body	opensea
cg13740867	-0.037861	0.000129503	0.0296589	0.285515	0.323376	11	15923493		IGR	opensea
cg25386845	-0.037841	0.000182237	0.0331575	0.529109	0.56695	5	176091428		IGR	opensea
cg10339360	-0.0378274	5.91e-05	0.0226511	0.763526	0.801354	17	77877471		IGR	opensea
cg02470595	0.0192135	0.000511535	0.0473941	0.108162	0.0889483	12	54426736	HOXC4	5'UTR	shore
cg11538718	-0.0378155	0.00043195	0.0446801	0.408623	0.446439	2	20560455		IGR	opensea
cg18261571	-0.0377626	0.000223195	0.0354472	0.883779	0.921541	7	94921347	PPP1R9A	3'UTR	opensea
cg00745170	-0.0377602	1.62e-05	0.0141044	0.835546	0.873306	16	10775761	TEKT5	Body	opensea
cg10572688	-0.0377587	0.000191194	0.0337117	0.644724	0.682483	11	75547504	UVRAG	Body	opensea
cg02515800	0.0466352	0.00017714	0.0328539	0.312238	0.265603	5	149339754	SLC26A2	TSS1500	shore
cg02517883	-0.0127832	0.000185218	0.0333055	0.916801	0.929584	8	23192859	LOC100507156	TSS1500	opensea
cg10644213	-0.0377085	1.81e-05	0.014595	0.626616	0.664324	5	172990667		IGR	opensea
cg00821977	0.0504315	0.000284552	0.0386204	0.851428	0.800996	1	43837522		IGR	shelf
cg02537838	-0.0109868	0.00013194	0.0298041	0.920863	0.93185	20	61002595	C20orf151	TSS200	opensea
cg00381753	-0.0376708	0.000412631	0.0439875	0.875229	0.9129	16	88651303	ZC3H18	Body	opensea
cg10819050	-0.0376668	0.000357068	0.0418099	0.756486	0.794153	2	234883171	TRPM8	Body	opensea
cg25863457	-0.0376397	0.000176598	0.0328539	0.8586	0.89624	1	63063494	ANGPTL3	1stExon	opensea
cg07025389	-0.0376138	1.91e-07	0.0030804	0.609737	0.647351	17	77795779		IGR	opensea
cg03028536	-0.037607	0.000540348	0.0483152	0.697326	0.734933	12	111550474	CUX2	Body	opensea
cg01908133	-0.0375816	0.000340493	0.041047	0.542046	0.579628	3	128201018	GATA2	Body	opensea
cg00831358	0.00596496	0.000391739	0.0431962	0.0274803	0.0215153	1	32254081		IGR	island
cg02543636	-0.0150695	9.16e-06	0.0114105	0.89387	0.908939	7	30810183	FAM188B	TSS1500	shore
cg23884128	-0.0375492	0.000132819	0.0298629	0.491052	0.528601	1	21707965		IGR	opensea
cg01237015	-0.0375413	0.000257163	0.0373236	0.826282	0.863823	11	76415684	GUCY2EP	Body	opensea
cg26782881	-0.037529	0.000436838	0.0448928	0.332213	0.369742	17	41977585	MPP2	Body	shore
cg02550949	0.00612192	6.23e-05	0.0229535	0.0198035	0.0136815	12	22777790	ETNK1	TSS1500	shore
cg16586480	-0.0375264	0.000377047	0.0425547	0.754971	0.792497	18	46370312	CTIF	Body	opensea
cg02558041	0.0070381	0.00033179	0.0407653	0.0463212	0.0392831	5	131133021	FNIP1	TSS1500	island
cg00842687	0.028938	0.000345634	0.0413459	0.861518	0.83258	3	73816009		IGR	opensea
cg02561469	-0.0170079	0.000442089	0.0451167	0.856825	0.873833	11	1503182	MOB2	TSS1500	opensea
cg04579505	-0.0374635	0.000289981	0.0389726	0.109691	0.147155	16	67261564	TMEM208	Body	shore
cg21023909	-0.037447	0.000565309	0.0490456	0.791489	0.828936	4	110629803		IGR	opensea
cg02598642	0.0074333	0.000582983	0.0496819	0.0524501	0.0450168	19	39574483	PAPL	TSS1500	shore
cg22079827	-0.0374148	0.000204242	0.0344007	0.677328	0.714743	1	114656043	SYT6	Body	opensea
cg11724883	-0.0374141	0.00042419	0.0444648	0.765615	0.803029	1	236785782		IGR	opensea
cg06508005	-0.0374057	0.000338793	0.0410021	0.664992	0.702397	19	17972675	RPL18AP3	Body	shore
cg02608453	0.0137639	0.000337314	0.0409788	0.952882	0.939118	9	125241447	OR1J1	TSS1500	opensea
cg13366573	-0.0373989	2.89e-07	0.00312368	0.645913	0.683312	7	53558597		IGR	opensea
cg00856041	0.00822847	0.000480001	0.046463	0.0421848	0.0339564	6	27798455		IGR	shore
cg26033526	-0.0373597	0.000198321	0.0340598	0.432714	0.470074	6	32819858	TAP1	Body	shore
cg22809952	-0.0373575	0.000364449	0.0420239	0.765969	0.803327	6	140317756	LOC100507477	Body	opensea
cg14205551	-0.0373407	1.2e-05	0.0126029	0.757241	0.794581	11	67029733		IGR	shelf
cg00862376	0.0234111	8.8e-05	0.026237	0.0753363	0.0519253	12	54343711		IGR	island
cg05790960	-0.0373115	4.33e-06	0.00914766	0.729973	0.767285	1	6307676	GPR153	3'UTR	shore
cg04556472	-0.0373096	1.15e-05	0.0123964	0.710873	0.748182	13	114071302		IGR	shelf
cg02423740	-0.0373055	0.000378964	0.0425754	0.469956	0.507261	3	124418957	KALRN	Body	opensea
cg02608596	0.00821385	2.98e-05	0.017408	0.041517	0.0333031	19	4343422	MPND	TSS200	island
cg05480453	-0.037269	7.01e-06	0.0105465	0.818646	0.855915	1	53544614	PODN	Body	island
cg00870179	0.0125818	0.000115428	0.0287312	0.111129	0.0985474	7	27219516	HOXA10	1stExon	island
cg03552242	-0.0372266	1.57e-06	0.00646153	0.699208	0.736435	16	87719233	JPH3	Body	island
cg02617702	-0.0119384	0.000503127	0.0471907	0.923903	0.935841	19	17858018	FCHO1	TSS1500	shore
cg02629657	-0.0228364	0.000243579	0.0365183	0.815683	0.83852	20	14535006	MACROD2-IT1	TSS200	opensea
cg07589273	-0.0372076	0.000479063	0.0464185	0.614781	0.651988	16	66651242	CMTM4	Body	opensea
cg02631583	-0.0278593	0.000158358	0.0316372	0.872285	0.900145	10	126717457	CTBP2	TSS1500	shore
cg05674807	-0.0371318	4.89e-06	0.00944154	0.737285	0.774417	8	144871062		IGR	shore
cg17538828	-0.0371265	6.94e-05	0.0237744	0.849407	0.886534	3	52957451	SFMBT1	Body	opensea
cg13344970	-0.0371205	0.000312014	0.0397617	0.532421	0.569542	4	3789808		IGR	opensea
cg09975715	-0.0371184	0.000244196	0.0365529	0.669159	0.706277	17	8379050	MYH10	3'UTR	shore
cg13086268	-0.0371127	0.000112078	0.0283767	0.689952	0.727065	5	172347577	ERGIC1	Body	opensea
cg05493344	-0.0371067	9.74e-05	0.02715	0.648874	0.685981	9	136567064	SARDH	Body	shore
cg14721232	-0.0370965	6.04e-05	0.0227329	0.668734	0.70583	4	6426056	PPP2R2C	Body	opensea
cg15712577	-0.0370949	0.00024132	0.0364482	0.801616	0.83871	12	130926978	RIMBP2	Body	opensea
cg09668808	-0.0370693	0.000311361	0.0397617	0.2771	0.314169	11	77301777	AQP11	Body	shore
cg22066133	-0.0370567	0.000468797	0.0460871	0.85945	0.896506	8	62376147	CLVS1	Body	opensea
cg04625338	-0.0370284	0.000364437	0.0420239	0.654607	0.691635	7	55141971	EGFR	Body	opensea
cg25317210	-0.0369976	0.000525734	0.0478421	0.388668	0.425666	6	37455869	CCDC167	Body	opensea
cg13458384	-0.0369899	0.000192341	0.0337117	0.640189	0.677179	9	136567339	SARDH	Body	shore
cg02656323	0.0288857	0.000230455	0.0358718	0.899423	0.870537	10	129346401	NPS	TSS1500	opensea
cg19134076	-0.0369826	0.000446187	0.045296	0.753202	0.790184	11	66177918		IGR	shore
cg02675652	0.0620951	0.000359976	0.0418563	0.468012	0.405917	12	51477739	CSRNP2	TSS1500	shore
cg10687163	-0.0369597	0.000365495	0.0420933	0.732522	0.769482	16	88121025		IGR	opensea
cg07371747	-0.036956	1.63e-05	0.0141232	0.674432	0.711388	16	11012292	CIITA	Body	opensea
cg16093580	-0.0369367	0.00029832	0.0393511	0.792017	0.828953	17	47992380		IGR	opensea
cg14095525	-0.0369003	1.93e-05	0.014823	0.849504	0.886404	17	73688097	SAP30BP	Body	opensea
cg12913512	-0.0368964	3.82e-07	0.00354671	0.889836	0.926733	5	24488007	CDH10	Body	opensea
cg17252233	-0.0368922	0.000226412	0.0357072	0.547878	0.584771	7	132567403	CHCHD3	Body	opensea
cg06409075	-0.0368799	1.21e-05	0.0126404	0.713426	0.750305	12	14988018	ART4	Body	opensea
cg15681470	-0.0368422	0.000435416	0.0448495	0.631633	0.668475	11	45128880	PRDM11	Body	opensea
cg02711190	0.0105552	0.000395514	0.0433531	0.0627183	0.0521631	6	150244288	RAET1G	TSS200	shore
cg00894252	-0.036803	0.00019193	0.0337117	0.656646	0.693449	1	156781025	SH2D2A	Body	shelf
cg01514033	-0.0367569	8.07e-05	0.0251491	0.647291	0.684048	14	71193373		IGR	opensea
cg07588934	-0.0366821	5.72e-05	0.0224263	0.729895	0.766577	12	27116343	FGFR1OP2	Body	opensea
cg23933216	-0.0366643	0.000377823	0.0425576	0.375359	0.412023	1	145059467	PDE4DIP	Body	opensea
cg26027576	-0.0366522	8.63e-05	0.0259945	0.607844	0.644496	8	27441373		IGR	opensea
cg02721558	-0.0239576	8.28e-07	0.00468475	0.774516	0.798474	10	11047269	CELF2	5'UTR	opensea
cg02734883	0.00703152	9.42e-05	0.0268738	0.0325898	0.0255583	2	131862402	PLEKHB2	TSS200	shore
cg02956301	-0.0366158	4.04e-05	0.0196738	0.596128	0.632744	20	52489563		IGR	opensea
cg02737861	-0.0133894	0.000360162	0.0418563	0.897644	0.911034	3	11062219	SLC6A1-AS1	TSS1500	shelf
cg00853091	-0.0365304	0.000176556	0.0328539	0.823122	0.859653	8	5024128		IGR	opensea
cg18769751	-0.036521	2.36e-08	0.00109604	0.703998	0.740519	19	14065452	DCAF15	Body	shore
cg00598785	-0.0364847	0.000437223	0.0448976	0.807132	0.843617	17	9882982	GAS7	Body	opensea
cg02739751	-0.0217506	0.000167031	0.0323032	0.768681	0.790431	8	57233982	SDR16C5	TSS1500	shore
cg00944142	0.00802897	0.000588961	0.0498369	0.0479596	0.0399306	1	23946007		IGR	island
cg04249191	-0.0364298	5.41e-06	0.00968207	0.669907	0.706337	1	27384423		IGR	opensea
cg07972565	-0.0364193	2.3e-06	0.00753838	0.833778	0.870197	2	71938390		IGR	opensea
cg05697866	-0.0364169	0.000341049	0.0410868	0.577189	0.613606	1	2437200		IGR	shore
cg00949728	0.0224675	6.33e-05	0.0229889	0.886136	0.863668	4	2959836	NOP14	Body	shelf
cg02754399	0.0149952	0.00010153	0.0273813	0.131821	0.116826	3	124303564	KALRN	5'UTR	island
cg02754739	-0.0145397	0.000124677	0.0292958	0.890405	0.904945	12	51833894	SLC4A8	5'UTR	opensea
cg25409140	-0.036389	0.000405385	0.0436874	0.869249	0.905638	1	167132065		IGR	opensea
cg01887689	-0.0363699	0.00051716	0.047558	0.562771	0.599141	1	53128627		IGR	opensea
cg17064646	-0.0363252	0.00049017	0.0468232	0.620141	0.656466	17	27452955	MYO18A	Body	opensea
cg20647975	-0.0363132	2.72e-06	0.00803983	0.801737	0.83805	11	28699290		IGR	opensea
cg14867732	-0.0363079	0.000215273	0.0350478	0.0938761	0.130184	1	176918289	ASTN1	Body	opensea
cg00947796	-0.0363073	0.000158093	0.031608	0.586252	0.62256	16	1316185		IGR	opensea
cg14576962	-0.0362799	0.000338708	0.0410021	0.361562	0.397842	12	4671597		IGR	island
cg00960088	0.0279202	0.000271282	0.0380086	0.926324	0.898404	9	114600634		IGR	opensea
cg19834377	-0.0362397	0.000326714	0.0405567	0.463727	0.499967	12	12031125	ETV6	Body	opensea
cg19569056	-0.0362213	0.000501979	0.0471664	0.463561	0.499782	12	2127265		IGR	opensea
cg06506864	-0.0361996	1.96e-07	0.0030804	0.867139	0.903339	7	34698188	NPSR1	Body	opensea
cg00967261	0.0652284	0.000134264	0.0298904	0.784952	0.719724	3	171392505	PLD1	Body	opensea
cg21171625	-0.0361878	0.000588365	0.0498369	0.487702	0.52389	1	38022607	DNALI1	1stExon	island
cg26034924	-0.0361823	5.53e-05	0.0222843	0.776512	0.812695	17	39874268		IGR	opensea
cg02760167	0.0503182	0.000420537	0.0443048	0.843648	0.793329	16	69457337	CYB5B	TSS1500	shore
cg02768585	-0.027192	1.89e-06	0.00675736	0.742092	0.769284	6	109557073	LOC100996634	TSS1500	opensea
cg24740850	-0.0361604	0.0002437	0.0365183	0.755378	0.791538	5	173317560	CPEB4	1stExon	shore
cg02772367	0.00718009	0.00045033	0.0454353	0.0427509	0.0355708	11	47870447	NUP160	TSS1500	shore
cg05085489	-0.0361445	0.000579305	0.0495275	0.860799	0.896943	6	37700647		IGR	opensea
cg02568977	-0.036143	7.7e-05	0.0247362	0.647381	0.683524	7	36320660	EEPD1	Body	opensea
cg02787813	-0.0278076	0.000148478	0.0307961	0.72959	0.757398	9	37577357	FBXO10	TSS1500	shore
cg09654300	-0.0360977	0.000153305	0.0312054	0.845997	0.882094	3	42132991	TRAK1	1stExon	opensea
cg02792677	0.00564493	0.000218604	0.0351693	0.0193132	0.0136682	19	10362626	MRPL4	TSS200	shore
cg25717823	-0.03605	6.31e-05	0.0229889	0.643985	0.680035	11	56410673	OR8U8	Body	opensea
cg12390524	-0.0360316	9.24e-07	0.00494001	0.802054	0.838085	3	129078379		IGR	opensea
cg09939227	-0.0359977	0.000121162	0.0290471	0.799885	0.835883	8	109593151		IGR	opensea
cg02808220	-0.022034	0.000261378	0.0374697	0.781557	0.803591	11	2156282	MIR483	TSS1500	shore
cg27451424	-0.0359179	0.000404577	0.0436638	0.777925	0.813843	16	83688301	CDH13	Body	opensea
cg17583504	-0.035881	0.000140288	0.0302572	0.767883	0.803764	19	49669542	TRPM4	Body	island
cg07177394	-0.0358181	0.000336574	0.0409555	0.739185	0.775003	21	43100703	NCRNA00111	Body	opensea
cg24435834	-0.0357229	0.000261371	0.0374697	0.395854	0.431577	4	6511723	PPP2R2C	Body	opensea
cg06386814	-0.0357102	0.000200588	0.0341535	0.515099	0.550809	9	137219673	RXRA	Body	shore
cg15318546	-0.0357026	5.13e-05	0.0218344	0.809255	0.844958	12	133069091	FBRSL1	Body	shore
cg00329441	-0.0356991	9.88e-05	0.0271969	0.680613	0.716312	5	178667879	ADAMTS2	Body	opensea
cg27005906	-0.0356599	0.000348769	0.0414721	0.556561	0.592221	12	6540162		IGR	opensea
cg20395619	-0.0356554	0.000301337	0.0395076	0.512913	0.548569	4	157575766		IGR	opensea
cg10726312	-0.0356493	0.000247469	0.0367935	0.745524	0.781173	2	85837083	C2orf68	Body	shore
cg13419317	-0.035643	6.64e-05	0.0234121	0.615389	0.651032	20	24093739		IGR	opensea
cg14780276	-0.0356418	3.36e-05	0.0184114	0.795512	0.831154	4	148743200	ARHGAP10	Body	opensea
cg02817269	0.0133579	0.000206443	0.0345576	0.14308	0.129722	3	150481348	SIAH2	TSS200	island
cg02832646	0.00733526	0.000135355	0.0299469	0.0482181	0.0408828	16	81040020	CENPN	TSS200	shore
cg22999864	-0.0356004	4.32e-05	0.0202068	0.652893	0.688494	6	109118918		IGR	opensea
cg05589454	-0.0355747	1.69e-05	0.0142884	0.835035	0.87061	1	37773813		IGR	opensea
cg04225172	-0.0355441	0.000284823	0.0386309	0.42899	0.464534	5	31767552		IGR	opensea
cg16901621	-0.035541	2.33e-05	0.0159516	0.871351	0.906892	8	53652522		IGR	opensea
cg19286647	-0.0355384	9.07e-05	0.0265545	0.648153	0.683692	17	32968176		IGR	shelf
cg02838499	0.00959781	0.00011734	0.0288955	0.0585122	0.0489144	19	4342461	MPND	TSS1500	shore
cg04519626	-0.0354693	0.000319784	0.0401878	0.71803	0.753499	7	3208493		IGR	opensea
cg18291939	-0.0354559	9.41e-06	0.0114105	0.802541	0.837997	11	1219407		IGR	shelf
cg11899507	-0.0354414	0.000101579	0.0273813	0.851817	0.887259	12	112585762	TRAFD1	Body	opensea
cg05066096	-0.0354106	0.000245387	0.0366304	0.830654	0.866064	7	4781872	FOXK1	Body	shelf
cg02847042	-0.0139839	2.12e-05	0.015295	0.903619	0.917603	5	133870539	JADE2	5'UTR	opensea
cg20884362	-0.0353709	0.000166486	0.0322773	0.819881	0.855252	21	46358702	C21orf67	Body	shore
cg12176640	-0.0353707	2.24e-06	0.00743779	0.774016	0.809387	18	47486046	MYO5B	Body	opensea
cg02887458	-0.0877303	0.000133373	0.0298629	0.495901	0.583631	19	19495540	GATAD2A	TSS1500	shore
cg01037082	0.00754383	2.87e-05	0.0171392	0.0379779	0.0304341	22	28008538		IGR	shore
cg24924502	-0.0353127	3.82e-05	0.0191234	0.83859	0.873903	17	79109777	AATK	Body	island
cg26677675	-0.0352903	0.000302541	0.0395239	0.828105	0.863396	4	183452951	ODZ3	Body	opensea
cg25403442	-0.035284	0.000180392	0.0330104	0.665028	0.700312	10	134810102		IGR	shelf
cg08896772	-0.0352756	0.000310128	0.0397617	0.388879	0.424155	15	42101579	MAPKBP1	Body	opensea
cg03087366	-0.0352669	0.000107818	0.0280045	0.752932	0.788199	16	4018639	ADCY9	Body	shore
cg01045113	0.0111678	3.35e-05	0.0183927	0.0414719	0.030304	7	95100019		IGR	opensea
cg02923274	0.00727571	0.000405277	0.0436874	0.0298784	0.0226027	12	98987217	SLC25A3	TSS200	island
cg20455040	-0.0352277	1.24e-07	0.00287919	0.786984	0.822212	12	6379869		IGR	opensea
cg02929701	0.00833253	0.000370506	0.0423302	0.0465943	0.0382618	11	47870204	NUP160	TSS200	island
cg17529210	-0.0352104	0.00032943	0.0406615	0.403507	0.438718	16	70597895	SF3B3	Body	opensea
cg25137110	-0.0351988	7.39e-05	0.0244567	0.893289	0.928488	7	39355842	POU6F2	Body	opensea
cg02029564	-0.0351876	0.000587701	0.0498097	0.816868	0.852056	11	1354849		IGR	shelf
cg00373020	-0.0351741	0.000243088	0.0365088	0.849796	0.88497	1	21041521	KIF17	Body	shelf
cg11804292	-0.0351523	0.000152925	0.0311874	0.799862	0.835014	14	54136204		IGR	opensea
cg14331619	-0.0351503	0.000428127	0.0445485	0.844579	0.879729	9	35909996	LOC158376	Body	opensea
cg02940536	0.00713757	8.09e-05	0.0251661	0.0349007	0.0277631	7	48128762	UPP1	5'UTR	island
cg09495953	-0.0351171	4.78e-05	0.0211126	0.750292	0.78541	4	7688794	SORCS2	Body	opensea
cg19417526	-0.035112	0.000110303	0.028194	0.751037	0.786149	11	131895599	NTM	Body	opensea
cg07138585	-0.0350925	8.37e-05	0.0255282	0.79107	0.826163	2	45176067		IGR	shore
cg02940693	-0.014558	0.000286721	0.0387177	0.772222	0.78678	13	31455732	LINC00545	TSS1500	opensea
cg00421735	-0.0350292	0.000533278	0.0480706	0.861886	0.896916	7	149559471	ZNF862	Body	shore
cg08234439	-0.0350244	0.00022475	0.0355499	0.828762	0.863786	4	126314371	FAT4	Body	opensea
cg01378093	-0.0350191	0.000344023	0.0412504	0.775922	0.810941	14	89305916	TTC8	ExonBnd	opensea
cg02942546	-0.0120017	7.61e-05	0.0246501	0.909771	0.921772	18	6374457	MIR4317	TSS200	opensea
cg01076217	0.0641102	0.000177383	0.0328539	0.678444	0.614334	6	137364811	IL20RA	Body	shore
cg02466190	-0.0349585	1.69e-05	0.0142816	0.644611	0.679569	3	58201813		IGR	opensea
cg14249174	-0.0349314	0.000200084	0.034153	0.384042	0.418974	4	153814351	ARFIP1	Body	opensea
cg01179771	-0.0348931	9.2e-05	0.0266636	0.812289	0.847182	11	74875277	SLCO2B1	Body	opensea
cg05155131	-0.0348871	0.000215098	0.0350453	0.177272	0.212159	8	145909566		IGR	shore
cg20111454	-0.0348485	0.000324518	0.0404462	0.781348	0.816197	4	5795326	EVC	ExonBnd	opensea
cg01089189	0.00903209	0.000158799	0.0316808	0.0478053	0.0387732	10	75758046	VCL	1stExon	island
cg19150413	-0.0348083	0.000241076	0.0364262	0.374906	0.409714	6	99850496	PNISR	Body	opensea
cg08895633	-0.0347991	0.000408597	0.0437816	0.314431	0.34923	16	1079220		IGR	shore
cg02958346	0.0185628	0.000567912	0.0491256	0.0642167	0.0456539	11	57425731	CLP1	5'UTR	shore
cg05380003	-0.0347087	8.95e-06	0.0113511	0.723705	0.758413	5	175842222	CLTB	Body	shore
cg02961109	0.00799417	0.000515503	0.0475213	0.0543128	0.0463187	1	150552537	MCL1	TSS1500	shore
cg21820712	-0.0346874	0.000582555	0.0496682	0.387228	0.421915	8	62526276	ASPH	Body	opensea
cg10942708	-0.0346538	0.000467771	0.0460732	0.683018	0.717672	22	38347504	C22orf23	Body	shore
cg01106989	0.033506	2.95e-05	0.0172795	0.920429	0.886923	6	52858459	GSTA4	Body	shore
cg02976719	0.0148832	0.000430384	0.0446556	0.136888	0.122005	10	122216357	PPAPDC1A	TSS200	island
cg06773488	-0.0346471	0.000388638	0.0430374	0.622574	0.657222	18	74726002	MBP	Body	opensea
cg06011976	-0.0346362	0.000120036	0.0290344	0.78042	0.815056	1	180214618	LHX4	Body	opensea
cg24553775	-0.0345976	0.00017823	0.0328738	0.547795	0.582392	2	174833607		IGR	shelf
cg14441891	-0.0345779	0.000272009	0.038051	0.947845	0.982423	9	86923878	SLC28A3	Body	opensea
cg02977682	0.0298032	0.000587289	0.0497907	0.793	0.763197	12	16062872	DERA	TSS1500	shore
cg01251360	-0.0345047	0.00041027	0.0438576	0.525675	0.56018	16	68772225	CDH1	Body	island
cg15651267	-0.034496	1.46e-05	0.013445	0.770199	0.804695	5	167028535	ODZ2	Body	opensea
cg04786842	-0.0344884	0.000575265	0.0493582	0.691356	0.725845	6	125979871		IGR	opensea
cg13464059	-0.0344852	2.89e-07	0.00312368	0.760615	0.7951	19	2334565	SPPL2B	Body	island
cg03021496	-0.0343463	1.31e-07	0.00294798	0.798705	0.833051	6	71997462	OGFRL1	TSS1500	shore
cg02860262	-0.0344727	0.000425423	0.0444844	0.811675	0.846148	1	112440446	KCND3	Body	opensea
cg03028472	0.00790451	0.000124079	0.0292707	0.0543634	0.0464589	12	15374462	RERG	TSS200	island
cg04285540	-0.034425	8.65e-05	0.0259982	0.629524	0.663949	10	87828626	GRID1	Body	opensea
cg15316426	-0.034411	5.5e-05	0.0222843	0.731991	0.766402	4	8544572		IGR	opensea
cg24177611	-0.034385	0.000208841	0.0346765	0.84642	0.880805	10	134993146	KNDC1	Body	island
cg03032532	-0.0197816	0.000277557	0.0382154	0.820766	0.840547	17	40337760	HCRT	TSS1500	shore
cg08835298	-0.0343573	2.17e-05	0.0153934	0.540815	0.575172	8	22429790	SORBS3	Body	opensea
cg11661195	-0.0343518	5.41e-05	0.022173	0.798905	0.833257	2	25338739	EFR3B	Body	opensea
cg03075662	-0.0206431	3.11e-05	0.0177956	0.908113	0.928756	3	146213648	PLSCR2	5'UTR	opensea
cg03095872	0.00734687	0.000501287	0.0471252	0.0436475	0.0363007	16	30546190	ZNF747	5'UTR	island
cg06989693	-0.0343307	6.26e-05	0.0229889	0.777085	0.811416	5	41409354	PLCXD3	Body	opensea
cg09992300	-0.0343034	0.000586041	0.0497487	0.647891	0.682194	11	116292824		IGR	opensea
cg03105603	0.00730238	4.64e-05	0.0208982	0.0351726	0.0278702	7	39772936	LOC349114	TSS1500	island
cg10028625	-0.0342637	0.000438593	0.0449575	0.323546	0.35781	3	172494364	ECT2	Body	opensea
cg13922745	-0.0342518	2.68e-05	0.016607	0.742936	0.777188	1	53544584	PODN	Body	island
cg24830935	-0.0342364	0.000393109	0.0432473	0.867682	0.901918	2	15651378	NBAS	Body	opensea
cg03136095	0.00697412	0.000212838	0.0349209	0.0342294	0.0272553	5	78908151	PAPD4	TSS200	shore
cg03700131	-0.0342363	0.000364402	0.0420239	0.121898	0.156134	5	32443543	ZFR	Body	shore
cg10350722	-0.0342348	8.71e-06	0.0112511	0.858401	0.892636	12	3490214		IGR	opensea
cg21757542	-0.0341629	3.34e-06	0.00841034	0.766978	0.801141	3	9189443	SRGAP3	Body	opensea
cg02667304	-0.0341611	1.24e-05	0.0128339	0.794221	0.828382	5	32837575		IGR	opensea
cg13511490	-0.0341576	9.95e-06	0.0116572	0.787068	0.821226	2	145801276	TEX41	Body	opensea
cg12602727	-0.0341371	3.34e-06	0.00841034	0.606286	0.640423	15	89892257		IGR	opensea
cg03139896	0.12667	1.55e-05	0.0137828	0.382643	0.255973	7	103085613	LOC101927870	TSS200	shore
cg07248978	-0.0340955	0.000511734	0.0473941	0.807376	0.841471	11	123300460		IGR	shore
cg03832000	-0.034087	0.000327011	0.0405664	0.793622	0.827709	2	481482		IGR	opensea
cg03140968	0.0129837	0.000269724	0.0379099	0.103372	0.0903885	20	21686264	PAX1	TSS200	island
cg05866798	-0.0340723	0.000184948	0.0333055	0.822726	0.856798	2	70873564		IGR	opensea
cg14309002	-0.0340685	7.87e-05	0.0249561	0.544897	0.578965	7	91405728		IGR	opensea
cg03145994	-0.0212995	0.000325564	0.0404941	0.896383	0.917683	20	60528916	MIR1257	TSS200	opensea
cg03155733	-0.0260956	0.000254989	0.0371893	0.882691	0.908786	4	123299016	ADAD1	TSS1500	shore
cg03187209	-0.00911782	0.000147561	0.0307415	0.930655	0.939773	1	204080535	SOX13	5'UTR	opensea
cg14480333	-0.0340052	0.000215075	0.0350453	0.649229	0.683235	14	102519275		IGR	opensea
cg01166145	0.0236139	0.00058933	0.0498625	0.187155	0.163542	4	55093692		IGR	shore
cg01737466	-0.0339596	5.08e-06	0.00953017	0.841458	0.875417	1	2512442	LOC100996583	Body	opensea
cg19570955	-0.033927	0.00018968	0.0336571	0.606351	0.640279	14	68279380	ZFYVE26	Body	opensea
cg03206503	0.0110045	0.00018718	0.0334437	0.0600637	0.0490591	12	26348331	SSPN	5'UTR	island
cg03207689	-0.017415	0.000282531	0.0385226	0.891024	0.908439	12	3106513	TEAD4	5'UTR	opensea
cg01245347	-0.0339025	9.41e-05	0.0268636	0.810825	0.844728	10	6790730		IGR	opensea
cg16512711	-0.0338756	2.09e-05	0.0152109	0.8027	0.836576	14	26642348		IGR	opensea
cg03210389	-0.0197532	6.17e-05	0.0228668	0.846047	0.8658	20	43343010	WISP2	TSS1500	opensea
cg01119831	-0.0338638	0.000382071	0.0427306	0.309418	0.343281	7	2119608	MAD1L1	Body	shelf
cg03227570	0.0170334	6.14e-06	0.0101334	0.225862	0.208829	1	17766306	RCC2	TSS1500	shore
cg21036194	-0.0338397	5.24e-05	0.0219822	0.837387	0.871226	5	121742044	SNCAIP	Body	opensea
cg03230858	-0.040925	3.26e-06	0.00837924	0.628891	0.669816	19	751124	C19orf21	TSS200	shelf
cg11320187	-0.0337906	0.000557161	0.0488223	0.800061	0.833852	20	33578094	MYH7B	Body	opensea
cg01149053	-0.0337688	4.92e-05	0.0214179	0.613836	0.647605	16	89342195	ANKRD11	Body	shelf
cg06133912	-0.0337621	0.000445361	0.0452466	0.853056	0.886818	5	176125943		IGR	opensea
cg19408149	-0.03376	0.00013143	0.0297991	0.874222	0.907982	21	43242428	PRDM15	Body	island
cg01196038	0.0701985	0.000421267	0.0443377	0.801026	0.730827	21	37985032		IGR	opensea
cg20973273	-0.0337136	0.000198735	0.0340821	0.830688	0.864402	12	56319525	WIBG	Body	shore
cg01088804	-0.0336982	0.000344134	0.0412504	0.514539	0.548238	17	49432719		IGR	opensea
cg01198338	0.0155743	4.77e-05	0.0211126	0.128862	0.113287	7	75508496	RHBDD2	1stExon	island
cg02049682	-0.033697	1.38e-05	0.0133976	0.640664	0.674361	20	62287940		IGR	shore
cg01199648	0.0659321	0.00025112	0.0369585	0.884458	0.818525	5	92334052		IGR	opensea
cg13844455	-0.033682	0.000566589	0.0490815	0.601512	0.635194	17	41650882		IGR	opensea
cg05829460	-0.0336483	0.000110507	0.028194	0.873687	0.907335	7	136766058		IGR	opensea
cg01113710	-0.0336469	0.00041056	0.0438633	0.63837	0.672017	12	1909105	CACNA2D4	Body	shelf
cg05139761	-0.0336436	0.000102612	0.0275016	0.825175	0.858818	1	4842529	AJAP1	3'UTR	opensea
cg24408200	-0.0336356	0.000192191	0.0337117	0.763664	0.7973	17	80914695	B3GNTL1	Body	shelf
cg07876340	-0.0336244	0.000183833	0.033251	0.81875	0.852375	5	143150957		IGR	opensea
cg16419441	-0.0336197	0.000306771	0.0397272	0.237182	0.270802	8	105478683	DPYS	Body	island
cg14938181	-0.0335805	2.34e-05	0.0159721	0.760989	0.794569	17	55756367	MSI2	3'UTR	opensea
cg05945559	-0.0335511	0.000377	0.0425547	0.448591	0.482142	1	19249872	IFFO2	Body	opensea
cg26405160	-0.0335416	0.00046914	0.046095	0.630349	0.66389	14	104842838		IGR	opensea
cg17281677	-0.0335355	0.00021236	0.03489	0.552563	0.586099	12	6658557	IFFO1	Body	shore
cg19111539	-0.0335127	0.000255316	0.0371906	0.745121	0.778634	12	3419921		IGR	opensea
cg01220680	0.0172436	0.000378116	0.0425576	0.150107	0.132864	20	866011	ANGPT4	Body	island
cg14019859	-0.0334407	0.00016576	0.0322327	0.651042	0.684483	11	69251636		IGR	opensea
cg04504959	-0.0334321	0.000565551	0.0490458	0.667149	0.700581	11	71805923	LRTOMT	Body	opensea
cg01232121	0.0581365	0.000187359	0.033461	0.657077	0.598941	8	58177661		IGR	shelf
cg11498228	-0.0334112	0.000204499	0.0344206	0.730862	0.764273	8	1895431	ARHGEF10	Body	shore
cg07437464	-0.0334052	0.00018485	0.0333055	0.643466	0.676871	7	39785084	LOC349114	Body	opensea
cg19344082	-0.0333957	0.00018223	0.0331575	0.400452	0.433848	22	35546764	LINC01399	Body	opensea
cg22217449	-0.0333946	8.29e-05	0.0254524	0.718484	0.751879	21	47845788	PCNT	Body	island
cg08899667	-0.0333804	0.000206103	0.0345441	0.450505	0.483885	6	31761055	VARS	Body	shelf
cg04131101	-0.0333231	7.8e-05	0.0248897	0.671087	0.70441	11	94427846		IGR	opensea
cg01242698	0.0755327	0.000242534	0.0364906	0.651005	0.575472	13	112908629		IGR	opensea
cg03237412	0.0116876	0.000520941	0.0476574	0.127388	0.115701	15	44069622	ELL3	TSS200	island
cg03265490	-0.0166421	0.000206872	0.0345825	0.618703	0.635345	2	27371840	TCF23	TSS200	shore
cg06642664	-0.0332729	0.000493797	0.0469144	0.705663	0.738936	1	77218410		IGR	opensea
cg11476288	-0.0332657	1.79e-05	0.014584	0.742319	0.775585	11	33885120	LMO2	Body	opensea
cg19653282	-0.0332461	8.94e-06	0.0113511	0.861412	0.894658	12	95009858	TMCC3	Body	opensea
cg03265826	-0.0116133	4.73e-06	0.0094255	0.967203	0.978816	4	128651221	SLC25A31	TSS1500	shore
cg24784042	-0.03324	6.06e-05	0.0227329	0.567833	0.601073	3	33034475		IGR	opensea
cg17763788	-0.0332363	7.31e-06	0.0106807	0.62648	0.659716	18	77541249		IGR	shore
cg03285383	-0.0147903	2.15e-05	0.0153405	0.879547	0.894337	8	27204380	PTK2B	5'UTR	opensea
cg03292517	-0.0113789	7.34e-05	0.0242857	0.897595	0.908974	14	73403425	DCAF4	5'UTR	opensea
cg03306466	-0.022655	0.000137284	0.0300426	0.771242	0.793897	11	6496091	TRIM3	TSS1500	shore
cg03326215	0.041333	0.000330455	0.0407285	0.899053	0.85772	2	2328391	MYT1L	5'UTR	opensea
cg26431550	-0.0331896	9.56e-05	0.0270242	0.81915	0.85234	1	24691176	C1orf201	Body	opensea
cg18468235	-0.0331887	0.000553531	0.0486732	0.849403	0.882592	11	118066105	AMICA1	Body	opensea
cg26053447	-0.0331874	0.000219357	0.0352066	0.754299	0.787487	7	80181883		IGR	opensea
cg21626591	-0.0331597	0.00055096	0.0486273	0.571863	0.605023	4	25609086		IGR	opensea
cg03333838	-0.0135958	0.000137991	0.0301388	0.911948	0.925544	13	51418110	DLEU7	TSS200	island
cg01265383	0.0117515	0.000145093	0.0306783	0.0930433	0.0812918	3	196045120	TCTEX1D2	1stExon	island
cg00565817	-0.0331195	0.000133436	0.0298629	0.705904	0.739024	20	61419373		IGR	opensea
cg12953325	-0.0331153	0.000172849	0.0326856	0.679259	0.712374	18	25692228	CDH2	Body	opensea
cg03336706	-0.0292719	0.000531439	0.0480271	0.852525	0.881797	1	175653121	TNR	5'UTR	opensea
cg20038070	-0.0330838	0.000330898	0.0407379	0.637369	0.670453	4	4482826	STX18	Body	opensea
cg17001607	-0.0330769	0.000401931	0.0436206	0.273468	0.306545	3	141681577	TFDP2	Body	opensea
cg13280914	-0.0330759	6.37e-05	0.0230573	0.803245	0.836321	3	183955182	VWA5B2	Body	shelf
cg18989212	-0.0330726	0.000361934	0.0419049	0.592517	0.62559	13	73034831		IGR	opensea
cg03346733	-0.0229007	0.000346485	0.0413726	0.831641	0.854542	19	13987364	NANOS3	TSS1500	shore
cg24790800	-0.033061	0.000208739	0.0346765	0.547958	0.581019	7	26008481		IGR	opensea
cg00298919	-0.0330248	2.8e-05	0.0169378	0.784249	0.817274	16	86421796		IGR	opensea
cg09198200	-0.0330096	0.000406083	0.0437178	0.585144	0.618153	2	208123481		IGR	opensea
cg01287707	0.0141538	0.000587051	0.049783	0.0979449	0.0837911	16	67695257	PARD6A	Body	island
cg04560288	-0.0329628	6.1e-07	0.00411484	0.675944	0.708907	2	121526132		IGR	opensea
cg03442413	-0.0329619	0.000102073	0.0274467	0.697123	0.730085	19	51698571		IGR	opensea
cg08179432	-0.032959	0.000114208	0.0285982	0.69904	0.731999	18	5973356	L3MBTL4	Body	opensea
cg02456003	-0.0329528	0.000511148	0.0473941	0.620948	0.6539	10	126907227		IGR	opensea
cg07043344	-0.0329464	0.000310418	0.0397617	0.778087	0.811034	2	219969307	NHEJ1	Body	opensea
cg05185564	-0.0329399	5.58e-05	0.0222908	0.62585	0.65879	8	49826333		IGR	shelf
cg00283472	-0.0329264	3.01e-06	0.00822536	0.756413	0.789339	11	6651988	DCHS1	Body	island
cg18805182	-0.0329146	0.00054612	0.0484812	0.89825	0.931165	5	98175760		IGR	opensea
cg03354717	0.0555345	7.51e-05	0.0245823	0.493558	0.438023	16	48277879	LONP2	TSS1500	shore
cg10466100	-0.0329132	0.000150428	0.0309842	0.722211	0.755124	7	65747596	TPST1	Body	opensea
cg01629722	-0.0329126	3.42e-06	0.00841034	0.792867	0.82578	8	145725402	PPP1R16A	Body	shore
cg14561530	-0.0328982	0.000158403	0.0316372	0.838432	0.87133	1	3129958	PRDM16	Body	opensea
cg03372099	0.00992923	0.000133826	0.0298629	0.0411606	0.0312313	11	73309462	FAM168A	TSS1500	island
cg13612652	-0.032877	5.25e-05	0.0219822	0.852451	0.885329	13	22255225	FGF9	Body	opensea
cg01297808	0.0220462	7.49e-05	0.0245823	0.114878	0.0928317	10	94180551		IGR	island
cg03378289	0.00620804	0.000314618	0.0398673	0.0322888	0.0260808	2	209130693	PIKFYVE	TSS1500	shore
cg03399398	0.00938761	6.07e-05	0.0227329	0.0775091	0.0681215	2	201375004	KCTD18	TSS1500	shore
cg03470933	-0.03284	0.000118854	0.0289895	0.89219	0.92503	11	73073008	ARHGEF17	Body	shore
cg24771152	-0.0328356	0.000524806	0.0478234	0.863818	0.896654	6	31760608	VARS	Body	shelf
cg03435264	-0.00991994	0.000310313	0.0397617	0.912474	0.922394	22	24033209	RGL4	5'UTR	opensea
cg21028402	-0.0328246	0.000111689	0.0283495	0.901832	0.934657	6	113932902		IGR	opensea
cg03450948	0.0225112	0.000104414	0.0276655	0.185759	0.163248	2	177053274	HOXD1	TSS200	island
cg09053785	-0.0328048	0.000403362	0.0436631	0.802327	0.835132	11	32500243		IGR	opensea
cg17134383	-0.0327784	0.00013674	0.0300386	0.757142	0.789921	7	38503912	AMPH	Body	opensea
cg21316154	-0.0327582	0.000494648	0.0469428	0.76959	0.802348	8	99083177	ERICH5	Body	opensea
cg26029292	-0.0327308	0.000376331	0.0425479	0.690842	0.723572	8	146055581	ZNF7	Body	shelf
cg18978003	-0.0327276	0.000486684	0.0466871	0.842504	0.875231	2	210561031	MAP2	Body	opensea
cg03535439	0.00864052	4.87e-06	0.0094255	0.0464727	0.0378322	6	42981950	MEA1	TSS1500	island
cg01312265	0.0815411	0.000252039	0.0370092	0.598601	0.51706	10	132930452	TCERG1L	Body	opensea
cg03553786	0.0181652	0.000120055	0.0290344	0.119968	0.101803	3	13692202	LOC285375	TSS200	opensea
cg01313904	0.0067119	0.00029247	0.039081	0.0284617	0.0217498	16	86609963		IGR	island
cg03558612	-0.0167254	0.000188305	0.0335494	0.854775	0.871501	2	27236270	MAPRE3	TSS1500	opensea
cg04314155	-0.0326778	0.000339757	0.041037	0.772741	0.805418	9	129349960		IGR	opensea
cg07857040	-0.0326772	0.000564122	0.049002	0.875081	0.907759	16	1582219	IFT140	Body	shore
cg09332770	-0.032676	0.000367513	0.0421885	0.738797	0.771473	15	99638955		IGR	shore
cg10762511	-0.0326612	0.000146857	0.0306912	0.53463	0.567291	17	73660190	RECQL5	Body	shelf
cg24768055	-0.0326256	0.000175773	0.0328539	0.81747	0.850096	5	111527586	EPB41L4A	Body	opensea
cg03558862	0.0108695	0.000397388	0.0434302	0.0697356	0.0588661	3	161090030	C3orf57	TSS200	island
cg18912541	-0.0326196	9.16e-05	0.0266231	0.562776	0.595395	14	69596496	DCAF5	Body	opensea
cg21016445	-0.0326068	0.00017578	0.0328539	0.730172	0.762779	17	79618649	PDE6G	Body	shelf
cg03559815	0.00713016	0.000293641	0.03916	0.0454455	0.0383153	11	117199307	CEP164	5'UTR	shore
cg09624807	-0.0325881	0.000130943	0.0297638	0.764333	0.796921	16	57080116	NLRC5	Body	opensea
cg16212207	-0.0325813	9.67e-05	0.0270968	0.468458	0.501039	3	187685215		IGR	opensea
cg03564620	-0.0170745	0.00042711	0.0444981	0.678013	0.695088	14	23878667	MYH6	TSS1500	opensea
cg00963171	-0.0325768	6.27e-05	0.0229889	0.752794	0.785371	7	2151298	MAD1L1	Body	shelf
cg08797277	-0.0325463	0.000575601	0.0493756	0.93241	0.964957	3	182113366		IGR	opensea
cg23081284	-0.0325406	2.23e-05	0.0155739	0.879019	0.911559	10	468670	DIP2C	Body	shelf
cg16572910	-0.032526	0.000349171	0.0414737	0.481409	0.513935	1	43880657		IGR	opensea
cg12349832	-0.0325255	5.95e-05	0.0226555	0.328274	0.3608	17	72951240	C17orf28	Body	opensea
cg01079651	-0.0325056	0.000433034	0.0447147	0.714725	0.747231	21	46847648	COL18A1	Body	island
cg25312823	-0.0325012	6.09e-06	0.0101334	0.720437	0.752938	21	43124429		IGR	opensea
cg21506439	-0.0324835	0.000321653	0.0403142	0.767421	0.799905	3	155088879		IGR	opensea
cg20435267	-0.0324768	1.62e-05	0.0141232	0.833127	0.865603	5	178288359	ZNF354B	Body	shore
cg03197253	-0.0324573	0.000383661	0.0428137	0.598509	0.630966	9	127691963	GOLGA1	Body	opensea
cg23228858	-0.0324506	0.000132942	0.0298629	0.884489	0.916939	6	43233709	TTBK1	Body	shelf
cg07161632	-0.0324291	0.000557817	0.0488311	0.822429	0.854858	15	89595259		IGR	opensea
cg06732989	-0.0324182	3.47e-06	0.00841034	0.90475	0.937169	4	1135181		IGR	shelf
cg09480647	-0.03236	0.000257053	0.0373148	0.797831	0.830191	17	74133754	FOXJ1	Body	island
cg13878276	-0.0323567	0.000235309	0.0361471	0.701274	0.733631	2	242473890		IGR	opensea
cg15490785	-0.0323509	3.47e-05	0.0186022	0.778751	0.811102	3	13082966	IQSEC1	Body	opensea
cg15925527	-0.0323197	0.000154648	0.0313256	0.833377	0.865697	1	3560107	WDR8	Body	island
cg06000564	-0.0323169	4.27e-06	0.00906465	0.83621	0.868527	7	22233394	RAPGEF5	Body	opensea
cg23249502	-0.0323122	0.000144942	0.0306783	0.82566	0.857972	5	76479359		IGR	shelf
cg03574656	-0.0200899	0.000396052	0.0433672	0.743402	0.763492	2	24327900	FAM228B	5'UTR	opensea
cg01363474	0.048175	0.000168408	0.0323844	0.270436	0.222261	4	6344484	PPP2R2C	Body	opensea
cg01527637	-0.0322798	6.65e-07	0.00411484	0.769957	0.802237	3	72308857		IGR	opensea
cg10796788	-0.0322481	0.000134662	0.0299047	0.822079	0.854328	15	98675214		IGR	opensea
cg25683336	-0.0322452	0.000112614	0.0283905	0.848434	0.880679	10	30950305		IGR	opensea
cg01370117	0.0281345	4.68e-05	0.0210037	0.891124	0.862989	2	201165845		IGR	opensea
cg03575666	-0.0263387	0.000165609	0.0322261	0.0894667	0.115805	8	41168186	SFRP1	TSS1500	shore
cg11101937	-0.032199	7.67e-06	0.0108267	0.689267	0.721466	17	62134320	ERN1	Body	opensea
cg05666276	-0.0321981	0.000539912	0.0482936	0.725377	0.757575	2	196562		IGR	shore
cg00319026	-0.0321708	0.000112065	0.0283767	0.668948	0.701118	16	89122501		IGR	shelf
cg05192951	-0.0321618	0.000274459	0.0381232	0.458538	0.490699	14	105795629	PACS2	Body	shore
cg05076590	-0.0321589	0.000549931	0.0485984	0.674994	0.707153	5	2258129		IGR	opensea
cg14471687	-0.0321362	5.52e-06	0.00974605	0.851358	0.883495	6	55569418		IGR	opensea
cg00557996	-0.0320863	0.000369421	0.0423162	0.674048	0.706135	11	69945518	ANO1	Body	opensea
cg15927734	-0.0320792	0.000295934	0.0392109	0.432059	0.464138	10	129946243		IGR	shore
cg10024505	-0.032079	6.07e-05	0.0227329	0.663384	0.695463	14	76818832		IGR	shore
cg02848074	-0.0320782	7.84e-06	0.0108616	0.823693	0.855771	13	31306178		IGR	opensea
cg01398008	0.0759953	0.000254638	0.0371749	0.563775	0.487779	17	59657345		IGR	opensea
cg10385395	-0.0320287	0.000338794	0.0410021	0.588664	0.620693	13	113422556	ATP11A	Body	shelf
cg24480916	-0.0320201	0.000146825	0.0306912	0.763421	0.795441	2	221374842		IGR	opensea
cg16024613	-0.0320005	8.04e-05	0.025141	0.453114	0.485115	19	17163492	HAUS8	Body	opensea
cg10243307	-0.0319953	3.8e-05	0.0191177	0.802843	0.834838	12	52262361		IGR	shore
cg17627779	-0.0319879	0.000561165	0.0489133	0.115932	0.14792	14	29145809		IGR	opensea
cg19944138	-0.0319748	0.000482273	0.046567	0.525683	0.557658	7	133335445	EXOC4	Body	opensea
cg09994906	-0.0319644	7.92e-05	0.02501	0.844072	0.876037	2	65538329	SPRED2	3'UTR	shelf
cg06739048	-0.0319628	0.000231978	0.0359883	0.798673	0.830636	10	131821445		IGR	opensea
cg04631528	-0.0319597	0.000236769	0.0362327	0.813728	0.845688	6	168795411		IGR	opensea
cg06465371	-0.0319561	2.57e-05	0.0163444	0.747316	0.779272	8	144807941	FAM83H	3'UTR	shore
cg24991609	-0.03195	0.000413733	0.0440376	0.871726	0.903676	22	47292659	TBC1D22A	Body	opensea
cg19021961	-0.0319354	3.25e-06	0.00837924	0.851776	0.883711	3	27610149		IGR	opensea
cg03591467	-0.0167385	4.25e-06	0.00905101	0.941574	0.958313	2	163101493	FAP	TSS1500	opensea
cg15659537	-0.0318946	0.000123758	0.0292707	0.778978	0.810872	12	75712028	CAPS2	Body	opensea
cg03596645	-0.0108344	0.000380262	0.0426363	0.902102	0.912936	17	37411353	LOC90110	TSS1500	opensea
cg02751430	-0.0318425	0.000311796	0.0397617	0.796367	0.828209	8	65525631	CYP7B1	Body	opensea
cg05478677	-0.0318388	8.59e-05	0.025935	0.617633	0.649472	20	412129		IGR	opensea
cg03619083	-0.0207093	0.000155913	0.0314173	0.739358	0.760068	19	13000782	GCDH	TSS1500	shore
cg12894814	-0.0318368	0.000159627	0.0317523	0.837503	0.86934	7	22232412	RAPGEF5	Body	opensea
cg09155944	-0.0318242	0.000211087	0.0347811	0.83058	0.862404	8	50734410		IGR	opensea
cg01427436	0.00967866	9.11e-05	0.0266058	0.0367734	0.0270947	4	174240175	GALNT7	Body	opensea
cg01429635	0.0058671	0.000562219	0.0489397	0.0415005	0.0356334	16	4357936		IGR	island
cg11516720	-0.0318008	0.000134377	0.0298904	0.603563	0.635363	12	109003258		IGR	opensea
cg03625261	0.0114386	0.000208821	0.0346765	0.0521311	0.0406925	2	217497941	IGFBP2	TSS200	island
cg03648711	0.013227	0.000393211	0.0432473	0.092452	0.079225	11	79150041	ODZ4	5'UTR	island
cg03655527	-0.034977	4.26e-05	0.0200685	0.72174	0.756717	16	56685736	MT1B	TSS200	opensea
cg27407385	-0.0317138	0.000343875	0.0412504	0.894666	0.92638	16	860721	PRR25	Body	shelf
cg00575672	-0.0316908	0.000109766	0.0281306	0.760099	0.791789	4	100644171		IGR	opensea
cg02405234	-0.0316881	0.000519053	0.0476027	0.771237	0.802925	1	60358812		IGR	opensea
cg03671193	-0.014784	0.00015302	0.0311878	0.901797	0.916581	1	46899093	FAAHP1	TSS1500	opensea
cg01094301	-0.0316254	6.27e-05	0.0229889	0.456892	0.488517	19	47745212		IGR	shore
cg14960853	-0.0316195	0.000475667	0.0463228	0.81957	0.85119	2	8863407		IGR	opensea
cg15331792	-0.0316177	0.000216483	0.0350891	0.569706	0.601324	1	45396742	EIF2B3	Body	opensea
cg01458692	0.0191713	7.18e-05	0.0241493	0.935277	0.916106	8	22380306	PPP3CC	Body	opensea
cg06679427	-0.0315966	0.000425371	0.0444844	0.838222	0.869818	6	14722592		IGR	opensea
cg03680032	0.00511051	0.000459596	0.0457288	0.0278075	0.022697	11	94965610	SESN3	TSS1500	shore
cg01464969	0.0121187	0.000205319	0.0344992	0.121115	0.108996	4	1768943		IGR	island
cg20623644	-0.0315582	0.000157389	0.0315265	0.73255	0.764108	1	151237347	PSMD4	Body	opensea
cg01468420	0.026074	2.9e-05	0.0171916	0.317664	0.29159	6	33393112	SYNGAP1	Body	shore
cg03680322	-0.0163406	0.000150758	0.0310179	0.896183	0.912524	11	44606558	CD82	5'UTR	opensea
cg03684273	0.0101101	0.000361192	0.0418953	0.076966	0.0668559	7	152160885	LOC100128822	TSS1500	shore
cg03752138	-0.0385881	0.000215985	0.0350549	0.537354	0.575942	17	76357232	SOCS3	TSS1500	shore
cg01206335	-0.0315116	0.000154842	0.0313374	0.803405	0.834917	1	152898993		IGR	opensea
cg04522794	-0.0314814	0.000378208	0.0425576	0.486999	0.518481	5	2173001		IGR	opensea
cg20161468	-0.031448	0.000126673	0.0294466	0.876791	0.908239	12	126843662		IGR	opensea
cg13514042	-0.0314422	0.00037647	0.0425479	0.748924	0.780366	7	1192202		IGR	opensea
cg16324783	-0.0314282	5.52e-07	0.00405913	0.652631	0.684059	14	100123757	HHIPL1	Body	shore
cg03761670	-0.0132835	7.21e-05	0.0241989	0.873264	0.886548	7	87921331	STEAP4	5'UTR	opensea
cg11279967	-0.0313933	0.000198385	0.0340628	0.778792	0.810185	2	158646790	ACVR1	Body	opensea
cg08578503	-0.0313784	2.15e-06	0.00736311	0.826235	0.857614	8	142870964		IGR	opensea
cg05446794	-0.0313749	0.000500671	0.0470793	0.708198	0.739573	15	75673495	SIN3A	Body	opensea
cg02588237	-0.0313389	0.000549799	0.0485984	0.741388	0.772727	1	110033932	ATXN7L2	Body	shelf
cg03761998	-0.031312	1.82e-05	0.0146056	0.664108	0.69542	10	114134443	ACSL5	TSS1500	opensea
cg11434461	-0.0313181	0.000341565	0.0411111	0.772157	0.803475	1	30113010		IGR	opensea
cg03775941	0.00692366	0.000226443	0.0357072	0.0325078	0.0255841	17	1619578	WDR81	TSS1500	island
cg11488020	-0.0313097	3.75e-05	0.019034	0.777814	0.809124	8	145813981	KIAA1688	Body	island
cg03793834	0.0953687	2.5e-05	0.0161703	0.242327	0.146958	5	63801660	RGS7BP	TSS200	shore
cg10663557	-0.0313044	0.0002451	0.0366098	0.700233	0.731537	5	175309346	CPLX2	3'UTR	opensea
cg09708044	-0.0312855	6.63e-05	0.0234121	0.808668	0.839954	2	882116		IGR	opensea
cg02129962	-0.0312848	8.98e-05	0.0264269	0.764985	0.79627	14	106240524		IGR	opensea
cg01684489	-0.0312775	0.000226518	0.0357072	0.755157	0.786435	6	36724836	CPNE5	Body	opensea
cg09292354	-0.0312767	4.09e-05	0.0197479	0.749591	0.780868	10	134956328		IGR	shore
cg04106877	-0.031274	0.000554979	0.0487239	0.809831	0.841105	2	121346290		IGR	shore
cg21751556	-0.0312514	0.000572123	0.0492579	0.723608	0.754859	21	32451135		IGR	opensea
cg05894462	-0.0312245	8.85e-05	0.026264	0.70711	0.738334	7	157461125	PTPRN2	Body	opensea
cg15164158	-0.0312198	1.18e-07	0.00281609	0.82033	0.85155	9	72649412		IGR	opensea
cg24063405	-0.0312193	0.000397752	0.0434302	0.880732	0.911951	3	175202526	NAALADL2	Body	opensea
cg25193073	-0.0311995	0.000226562	0.0357072	0.699238	0.730437	7	1967621	MAD1L1	Body	shore
cg19640374	-0.0311954	0.000322932	0.0403773	0.794589	0.825784	20	23607091		IGR	opensea
cg11950586	-0.0311783	3.52e-05	0.0186213	0.69205	0.723228	16	27783859	KIAA0556	Body	opensea
cg03278108	-0.0311747	0.000238387	0.0363004	0.384379	0.415553	9	127117813	LOC100129034	Body	opensea
cg01528098	0.0484368	8.79e-05	0.0262215	0.611705	0.563268	5	173130517		IGR	opensea
cg19838859	-0.0311687	0.000519786	0.0476262	0.859257	0.890426	1	6328861	ACOT7	Body	opensea
cg02857074	-0.0311591	0.000359572	0.0418563	0.62562	0.656779	7	81746161	CACNA2D1	Body	opensea
cg05861708	-0.0311476	3.71e-06	0.00860398	0.0584427	0.0895903	6	166400871	C6orf176	Body	shore
cg03210579	-0.031141	0.000406371	0.0437302	0.689013	0.720154	1	24311230		IGR	opensea
cg16689238	-0.031131	0.000421736	0.0443682	0.664041	0.695172	16	34649152		IGR	opensea
cg03795245	-0.0170798	0.000486016	0.0466821	0.859141	0.876221	12	6929671	GPR162	TSS1500	shelf
cg06946826	-0.0311136	0.000331789	0.0407653	0.455818	0.486932	9	136804437	VAV2	Body	opensea
cg11016880	-0.0311132	3.38e-05	0.0184123	0.790089	0.821202	22	25565478	KIAA1671	Body	opensea
cg17979713	-0.031107	0.000552808	0.0486732	0.525027	0.556134	13	96146986	CLDN10-AS1	Body	opensea
cg10617943	-0.0310985	0.000130053	0.0297256	0.846595	0.877693	7	1981403	MAD1L1	Body	shelf
cg03827375	0.0100264	0.000175445	0.0328333	0.0682541	0.0582277	15	60771498	NARG2	TSS200	island
cg03132134	-0.0310424	7.3e-05	0.0242804	0.724949	0.755991	8	131577301		IGR	opensea
cg03831869	0.00614892	0.00036888	0.0422798	0.0308381	0.0246892	16	3508546	NAT15	5'UTR	island
cg23603852	-0.0310226	0.000295922	0.0392109	0.764383	0.795405	10	105233423	CALHM3	Body	island
cg03842309	0.070212	0.000342723	0.0411617	0.613713	0.543502	9	75207672	TMC1	5'UTR	opensea
cg03843721	-0.0195861	0.000511798	0.0473941	0.645489	0.665075	18	8367991	LOC100192426	TSS1500	shore
cg02690950	-0.0309975	9.04e-05	0.0265033	0.78829	0.819288	8	6635816		IGR	opensea
cg01188623	-0.030973	0.000333572	0.0408046	0.867519	0.898492	17	8459582	MYH10	Body	opensea
cg03843951	-0.0177399	0.000361579	0.0418953	0.661941	0.679681	7	50629634	DDC	5'UTR	opensea
cg01866308	-0.0309642	0.000165463	0.0322061	0.504258	0.535222	2	128391781	MYO7B	Body	opensea
cg23142048	-0.0309627	0.000105694	0.0277378	0.696707	0.72767	14	103691563		IGR	opensea
cg15417834	-0.0309396	0.000444724	0.0452302	0.838428	0.869368	2	29001279	PPP1CB	Body	opensea
cg20081771	-0.0309382	0.000508404	0.0472798	0.681287	0.712225	2	10058418	TAF1B	Body	opensea
cg20000132	-0.0309085	0.000245743	0.0366543	0.666366	0.697274	1	204956398	NFASC	Body	opensea
cg08115618	-0.0308986	1.35e-05	0.0132862	0.523932	0.55483	8	134667555		IGR	opensea
cg11116721	-0.0308951	0.000516528	0.0475473	0.835072	0.865967	2	237735193		IGR	opensea
cg03167944	-0.0308581	0.000278271	0.0382713	0.777897	0.808755	17	59467889	BCAS3	Body	opensea
cg03849755	-0.0237021	5.64e-05	0.022381	0.685164	0.708866	16	595548	SOLH	5'UTR	shore
cg20336524	-0.0308337	8.47e-06	0.011104	0.735981	0.766814	8	128255325		IGR	opensea
cg07992659	-0.0308131	1.11e-05	0.0122112	0.834592	0.865405	7	33961367	BMPER	Body	opensea
cg03865041	0.0165639	0.00049706	0.0469871	0.1793	0.162736	16	71842666	AP1G1	5'UTR	island
cg13568821	-0.0307919	0.000296639	0.0392639	0.800893	0.831685	15	36699892		IGR	opensea
cg03865530	0.0194608	1.6e-05	0.0140315	0.06968	0.0502192	19	41255967	SNRPA	TSS1500	shore
cg03868206	0.0559416	0.000164606	0.0321065	0.20798	0.152039	3	160284293	KPNA4	TSS1500	shore
cg01995520	-0.0307729	9.43e-07	0.00500009	0.803619	0.834392	1	110655517	UBL4B	1stExon	opensea
cg03871824	0.0111325	0.000551991	0.0486621	0.089259	0.0781266	8	146024438	ZNF517	5'UTR	island
cg04299808	-0.0307427	5.55e-05	0.0222859	0.684577	0.715319	16	11770053	SNN	Body	opensea
cg08076912	-0.030734	0.000291177	0.0390285	0.875451	0.906185	3	48491622	ATRIP	Body	shelf
cg27168443	-0.0307114	1.5e-05	0.0135106	0.726213	0.756925	16	67188147	TRADD	3'UTR	shore
cg13157669	-0.0306999	0.00056344	0.0489943	0.652649	0.683349	8	124585573		IGR	opensea
cg01600621	0.00719265	0.000311009	0.0397617	0.0526935	0.0455008	19	42681426		IGR	island
cg22297882	-0.0306549	0.000284508	0.0386204	0.794253	0.824908	10	125984389		IGR	opensea
cg03886579	-0.0183571	0.000549755	0.0485984	0.899123	0.91748	9	35959017	OR2S2	TSS1500	opensea
cg11108803	-0.0306439	1.87e-07	0.0030804	0.870159	0.900803	8	119592929	SAMD12	Body	opensea
cg03889015	-0.0172916	0.000158381	0.0316372	0.657231	0.674522	11	67408299	TBX10	TSS1500	opensea
cg11056766	-0.0306117	0.000265987	0.0377091	0.773961	0.804573	11	1230072		IGR	shore
cg07215395	-0.0306077	2.76e-05	0.0168458	0.837597	0.868204	5	115148221	CDO1	Body	shelf
cg24551418	-0.0306027	0.000129855	0.0297112	0.680592	0.711195	1	2437112		IGR	shore
cg01615422	0.0862759	0.000338801	0.0410021	0.849301	0.763025	12	115150184		IGR	opensea
cg12730468	-0.0305854	0.000279238	0.038305	0.25367	0.284255	17	63274652		IGR	opensea
cg15368941	-0.0305832	1.46e-06	0.00627353	0.811899	0.842482	18	72847691		IGR	opensea
cg24777572	-0.0305784	0.000111371	0.0283268	0.775447	0.806025	11	26863515		IGR	opensea
cg01171153	-0.0305768	0.000356881	0.0418011	0.723382	0.753959	1	42048299	HIVEP3	Body	opensea
cg02911753	-0.0305537	0.00014019	0.030251	0.690186	0.72074	8	38364302		IGR	opensea
cg19313023	-0.0305448	6.1e-06	0.0101334	0.684714	0.715259	4	54772132		IGR	opensea
cg01364172	-0.0305438	0.000308165	0.0397617	0.780707	0.81125	9	19228799		IGR	shore
cg10632535	-0.03054	1.31e-05	0.0131765	0.860859	0.891399	10	4814295		IGR	opensea
cg01627046	0.00760595	0.000191702	0.0337117	0.0353004	0.0276944	12	125473657	DHX37	1stExon	island
cg03890362	0.00869841	0.000133714	0.0298629	0.0484988	0.0398004	16	14165034	MKL2	TSS200	island
cg20415486	-0.0305335	0.000174042	0.0327383	0.815797	0.84633	10	3949206		IGR	opensea
cg11026867	-0.0305144	0.000190689	0.0337011	0.769922	0.800437	12	6473643	SCNN1A	Body	shore
cg14681954	-0.0305098	0.000200433	0.034153	0.704415	0.734924	8	1147747		IGR	shelf
cg01001314	-0.0305038	2.2e-05	0.0155063	0.797101	0.827605	4	3669900		IGR	shore
cg00364325	-0.0305024	0.000159498	0.0317351	0.819656	0.850159	15	89342191		IGR	shelf
cg16814576	-0.0304912	1.47e-05	0.0134986	0.793553	0.824044	19	39218661	ACTN4	ExonBnd	shore
cg02421962	-0.0304629	0.000108581	0.0280147	0.763086	0.793549	16	815975	MSLN	Body	opensea
cg23051174	-0.0304628	9.8e-05	0.0271562	0.834555	0.865018	8	17769315		IGR	opensea
cg03894815	0.00885429	7.57e-05	0.0246033	0.0484051	0.0395508	20	62370807	SLC2A4RG	TSS1500	island
cg01882862	-0.0304324	0.000253814	0.037113	0.562658	0.593091	10	125140499		IGR	opensea
cg06616903	-0.0304198	0.000301566	0.0395138	0.699041	0.72946	1	172788029		IGR	opensea
cg09025856	-0.0304177	4.85e-05	0.0212901	0.813804	0.844221	5	11062606	CTNND2	Body	opensea
cg03021017	-0.0304117	0.000380035	0.0426363	0.594678	0.62509	6	42060481		IGR	opensea
cg03902642	0.0160463	0.00045033	0.0454353	0.0646593	0.048613	1	156023370	ROBLD3	TSS1500	island
cg22065513	-0.0303917	9.47e-05	0.0269369	0.833653	0.864045	3	144241532		IGR	opensea
cg09428868	-0.0303754	5.58e-06	0.00977222	0.740871	0.771247	4	7768040	AFAP1	Body	opensea
cg21468428	-0.0303744	1.07e-05	0.0119922	0.761569	0.791943	16	74877807		IGR	opensea
cg08011146	-0.030373	0.000171317	0.0325935	0.792107	0.82248	7	157195815	DNAJB6	Body	shelf
cg11186746	-0.030371	0.000319331	0.0401569	0.891619	0.92199	5	92731631		IGR	opensea
cg06811800	-0.0303688	7.72e-05	0.0247505	0.72426	0.754629	13	114312105	ATP4B	Body	opensea
cg25667000	-0.0303453	6.31e-05	0.0229889	0.575978	0.606323	5	176270808	UNC5A	Body	opensea
cg03920739	0.00721184	0.000262397	0.0375397	0.0365733	0.0293614	11	107992119	ACAT1	TSS200	island
cg17210903	-0.0303278	0.000565031	0.0490348	0.732691	0.763018	11	43946758		IGR	opensea
cg10247643	-0.0303206	0.000180794	0.0330481	0.817823	0.848144	21	27336479	APP	Body	opensea
cg18073890	-0.0303013	6.92e-05	0.0237698	0.590287	0.620589	20	53250114	DOK5	Body	opensea
cg03940074	-0.0195482	0.000314186	0.0398539	0.777188	0.796737	16	11376154	PRM1	TSS1500	opensea
cg01764438	-0.0302898	0.000230783	0.0358888	0.585092	0.615382	16	9170298		IGR	opensea
cg05089590	-0.030266	3.6e-05	0.0188008	0.73722	0.767486	14	101132726	LINC00523	Body	opensea
cg06100542	-0.0302333	0.000236322	0.0362083	0.802995	0.833228	1	165403821	RXRG	Body	opensea
cg18302605	-0.0302189	9.97e-05	0.0272819	0.640507	0.670726	14	76976137		IGR	opensea
cg09456493	-0.0302162	1.18e-05	0.0125242	0.709812	0.740028	3	160603506	PPM1L	Body	opensea
cg17696847	-0.0302098	0.000506768	0.0472647	0.42359	0.4538	20	57414217	GNASAS	Body	shore
cg13991389	-0.0302039	9.82e-05	0.027161	0.682108	0.712312	1	39922649	MACF1	Body	opensea
cg01684528	0.010388	0.000280809	0.0383956	0.113291	0.102903	16	4233614		IGR	island
cg06636195	-0.0301967	7.27e-05	0.0242572	0.164069	0.194265	2	109533679	EDAR	Body	opensea
cg03943786	-0.0486556	8.92e-06	0.0113511	0.424102	0.472758	9	136007843	RALGDS	TSS1500	opensea
cg11097755	-0.03018	0.000260518	0.0374385	0.7915	0.82168	11	1391888		IGR	opensea
cg12367183	-0.0301745	0.000474846	0.0463034	0.820999	0.851174	10	2250256		IGR	opensea
cg03946762	0.00767915	5.67e-05	0.0224116	0.0391874	0.0315083	12	54785043	ZNF385A	5'UTR	island
cg03875571	-0.0301593	7.46e-06	0.0106807	0.822488	0.852648	3	48718585	NCKIPSD	Body	opensea
cg23371811	-0.0301573	1.72e-05	0.0143787	0.517929	0.548086	17	9108101	NTN1	Body	opensea
cg03948236	-0.0164787	0.000278323	0.0382713	0.90117	0.917649	10	128078010	ADAM12	TSS1500	shore
cg17047595	-0.0301348	0.000233071	0.0360524	0.862203	0.892338	15	84494303	ADAMTSL3	Body	opensea
cg03957898	0.067823	0.000151594	0.0311107	0.801762	0.733939	1	152333423	FLG2	TSS1500	opensea
cg01698714	0.0245587	0.000102468	0.0274786	0.889224	0.864665	6	6678971		IGR	opensea
cg05382185	-0.0301269	0.000144984	0.0306783	0.784055	0.814182	6	53226286		IGR	shore
cg03962601	-0.0262629	0.000259193	0.0374041	0.762402	0.788665	5	169532915	FOXI1	TSS200	shore
cg01700524	0.0122922	0.000378655	0.0425653	0.141432	0.12914	14	24803014	ADCY4	Body	island
cg10742446	-0.0301083	0.000365083	0.042072	0.853217	0.883325	4	123929846	SPATA5	Body	opensea
cg13074173	-0.0300952	0.000234992	0.0361464	0.751338	0.781434	8	144462007	RHPN1	Body	island
cg12555943	-0.0300893	7.87e-05	0.0249561	0.656362	0.686451	7	45698375	ADCY1	Body	opensea
cg03963504	-0.0112791	0.000194432	0.0337635	0.92882	0.940099	8	124779495	FAM91A1	TSS1500	shore
cg12350342	-0.030064	0.000454638	0.0455526	0.871499	0.901563	11	46558181	AMBRA1	Body	opensea
cg01709119	0.00883118	0.000459271	0.0457288	0.0904106	0.0815794	16	66968243	FAM96B	Body	island
cg03964233	0.0245824	0.000450788	0.045442	0.726515	0.701933	1	115396277	SYCP1	TSS1500	shore
cg23711059	-0.0300339	0.000116032	0.0287639	0.627157	0.657191	20	60513733		IGR	shore
cg11318895	-0.0300302	0.000395088	0.0433447	0.877628	0.907658	6	30301535	TRIM39	Body	opensea
cg17261712	-0.0300249	6.56e-06	0.0103873	0.664814	0.694839	5	176049061	SNCB	Body	shore
cg01389871	-0.0300149	0.000330982	0.0407379	0.787264	0.817278	14	101323536	MEG3	Body	opensea
cg16043635	-0.0300135	0.000549766	0.0485984	0.712204	0.742218	1	3416414	MEGF6	Body	opensea
cg01720316	0.0101309	0.000550422	0.0485984	0.0616717	0.0515407	10	116164395	AFAP1L2	1stExon	island
cg23967848	-0.0300047	0.000309197	0.0397617	0.549325	0.57933	2	71556215		IGR	shelf
cg22397329	-0.0300033	0.000270846	0.0380086	0.806806	0.83681	12	92758045		IGR	opensea
cg13854896	-0.03	5.25e-05	0.0219822	0.493377	0.523377	1	27293330		IGR	opensea
cg15196316	-0.0299876	1.63e-05	0.0141358	0.850437	0.880425	11	33399978		IGR	shore
cg03918198	-0.0299781	0.000304429	0.0396248	0.809641	0.839619	16	88935474		IGR	shore
cg05003364	-0.0299757	0.000590776	0.049928	0.849724	0.8797	11	14435856		IGR	opensea
cg03967627	0.0182517	7.89e-05	0.024967	0.121825	0.103573	8	144655030	C8orf73	TSS200	shore
cg25326122	-0.0299738	0.000551516	0.0486464	0.795367	0.825341	10	2006790		IGR	opensea
cg06076100	-0.0299646	3.55e-05	0.0186724	0.63546	0.665424	2	23583048		IGR	opensea
cg03975844	-0.0361018	0.000464242	0.0459077	0.76938	0.805482	1	205318888	KLHDC8A	5'UTR	opensea
cg03980366	-0.0139049	2.16e-05	0.0153699	0.879601	0.893506	1	230882959	CAPN9	TSS1500	opensea
cg12634113	-0.0299138	0.000523992	0.0477903	0.241905	0.271818	1	15082412	KAZN	Body	opensea
cg00717680	-0.0299125	3.57e-06	0.00841034	0.839277	0.86919	6	31749307	VARS	Body	opensea
cg17646428	-0.0299089	2.18e-05	0.015399	0.590828	0.620737	22	49252039		IGR	opensea
cg04011620	-0.0136093	5.53e-05	0.0222843	0.901418	0.915028	11	61956390	SCGB1D1	TSS1500	opensea
cg08999895	-0.0299016	7.08e-05	0.0239748	0.818559	0.84846	11	2925869	SLC22A18	Body	shelf
cg04016166	0.00746596	0.0001196	0.0290344	0.0405027	0.0330367	9	130159351	SLC2A8	TSS200	island
cg04021745	0.00776188	0.000311119	0.0397617	0.0609987	0.0532368	1	236445389	ERO1LB	TSS200	island
cg23699989	-0.0298935	0.000357388	0.0418265	0.781261	0.811154	6	170120696	PHF10	Body	opensea
cg27172568	-0.0298719	8.05e-06	0.0108741	0.676671	0.706543	14	104637775	KIF26A	Body	shore
cg19202940	-0.029848	8.45e-05	0.0256617	0.720065	0.749913	12	104064350	STAB2	Body	opensea
cg03789575	-0.0298327	0.000279558	0.0383105	0.91732	0.947153	3	33842675	PDCD6IP	Body	shelf
cg05896653	-0.0298307	7.48e-06	0.0106893	0.721422	0.751253	14	100198703		IGR	shore
cg15701412	-0.029816	0.00025199	0.0370092	0.835289	0.865105	13	45242109		IGR	opensea
cg14610217	-0.0298064	0.000416129	0.0441282	0.767353	0.797159	1	27334888	FAM46B	Body	shore
cg23974850	-0.0298058	5.2e-05	0.021955	0.760478	0.790284	17	76463447	DNAH17	Body	opensea
cg14734952	-0.0298009	0.000237796	0.0362698	0.791329	0.821129	1	119457128	TBX15	Body	opensea
cg04051098	-0.00955733	0.000296538	0.0392575	0.945006	0.954563	11	82750798	RAB30	5'UTR	opensea
cg11277050	-0.0297692	3.64e-05	0.0188489	0.810192	0.839961	3	24202091	LOC101927854	Body	opensea
cg01766600	0.0252731	0.000312537	0.0397617	0.653375	0.628102	12	3564086	PRMT8	Body	opensea
cg06700353	-0.0297156	2.77e-05	0.0168691	0.810006	0.839722	11	47591571	PTPMT1	Body	shelf
cg17052719	-0.029699	0.000199363	0.0341148	0.782739	0.812438	2	111605471	ACOXL	Body	opensea
cg10452995	-0.0296964	0.000375272	0.0425186	0.59854	0.628236	16	25075255		IGR	shelf
cg04059146	-0.0161341	9.61e-05	0.0270379	0.887417	0.903551	11	102402233	MMP7	TSS1500	opensea
cg25045324	-0.0296748	0.000255404	0.0371906	0.644551	0.674226	19	11518260	RGL3	Body	shore
cg17343033	-0.0296684	2.84e-05	0.0170268	0.828148	0.857816	5	2697923		IGR	opensea
cg17978240	-0.0296455	0.000121879	0.0291303	0.819391	0.849037	12	64472142	SRGAP1	Body	opensea
cg22124368	-0.0296302	8.8e-05	0.0262348	0.885342	0.914972	6	170774538		IGR	shelf
cg00608779	-0.0296171	1.42e-05	0.0134176	0.737032	0.766649	9	132436490	PRRX2	Body	shore
cg18921583	-0.0296103	6.6e-06	0.0103873	0.6374	0.66701	11	117510799	DSCAML1	Body	opensea
cg09155765	-0.0296099	3.83e-05	0.0191308	0.831867	0.861476	1	156978197	ARHGEF11	Body	opensea
cg04061443	0.0077589	0.000143966	0.0305773	0.0579328	0.0501739	9	102668841	STX17	TSS200	shore
cg27272098	-0.0296056	6.16e-05	0.0228653	0.0539103	0.0835159	12	131921882		IGR	shelf
cg04075376	-0.0316282	0.00038613	0.0429325	0.837957	0.869585	6	16410306	ATXN1	5'UTR	opensea
cg15374175	-0.0296043	0.000191163	0.0337117	0.815778	0.845382	2	216887495		IGR	opensea
cg04091768	-0.0193631	0.000162989	0.0320049	0.728614	0.747977	5	149900791	NDST1	5'UTR	opensea
cg04100395	-0.0219885	0.000431134	0.0446768	0.817641	0.839629	17	6984187	CLEC10A	TSS1500	opensea
cg23343073	-0.0295824	0.000418034	0.0441921	0.720815	0.750398	11	65360449	KCNK7	3'UTR	shore
cg04108676	-0.0245749	8.51e-05	0.0257789	0.655243	0.679818	14	82090748	LINC01467	TSS1500	opensea
cg04115551	-0.0167632	9.72e-07	0.00501353	0.88413	0.900893	21	43932903	SLC37A1	5'UTR	shore
cg08937734	-0.0295676	0.000208395	0.0346672	0.753622	0.78319	1	19422904	UBR4	Body	opensea
cg08681890	-0.029558	0.000509991	0.047374	0.831364	0.860922	6	54460871		IGR	opensea
cg04119747	0.00729838	4.81e-05	0.0211701	0.049298	0.0419996	2	131513732	AMER3	TSS200	island
cg27570637	-0.029555	0.000173475	0.0327325	0.613095	0.64265	7	30603770	LOC401320	Body	opensea
cg16336621	-0.0295285	1.14e-05	0.0123867	0.747331	0.77686	3	133647549	C3orf36	1stExon	shore
cg12914615	-0.0295257	0.000425554	0.0444864	0.844029	0.873555	7	41067736		IGR	opensea
cg18681184	-0.0295222	1.44e-05	0.0134176	0.709103	0.738625	1	37109332		IGR	opensea
cg03925970	-0.0295215	9.21e-05	0.0266636	0.743485	0.773006	8	140352581		IGR	opensea
cg04126760	0.0108148	0.000403691	0.0436631	0.0790101	0.0681953	7	132299570	PLXNA4	5'UTR	opensea
cg04138706	-0.0408375	6.2e-07	0.00411484	0.767785	0.808623	18	32275480	DTNA	5'UTR	opensea
cg09800267	-0.029482	0.000330259	0.0407111	0.664819	0.694301	13	74445323	KLF12	Body	opensea
cg19504001	-0.0294779	3.3e-05	0.0182669	0.751231	0.780709	12	57589740	LRP1	Body	opensea
cg04371321	-0.029474	1.2e-05	0.0126029	0.807387	0.836861	7	40509213	SUGCT	Body	opensea
cg06627532	-0.0294702	0.000101255	0.0273733	0.298317	0.327787	16	81491312	CMIP	Body	opensea
cg10932290	-0.0294559	0.000154031	0.0312802	0.783427	0.812883	15	100284763		IGR	opensea
cg10344565	-0.0294555	0.000118544	0.0289521	0.825355	0.85481	3	129226558	IFT122	Body	opensea
cg04154276	0.00708507	0.000230512	0.0358732	0.0500892	0.0430041	10	23983888	KIAA1217	5'UTR	island
cg04160753	0.0142606	0.000484873	0.0466566	0.130522	0.116261	10	134257307	C10orf91	TSS1500	opensea
cg18911129	-0.029448	0.000273781	0.0381232	0.793181	0.822629	12	56470635		IGR	shelf
cg06631881	-0.0294421	0.000572679	0.04929	0.577346	0.606788	2	3675626	COLEC11	Body	opensea
cg10208561	-0.0294261	1.43e-05	0.0134176	0.585978	0.615404	2	53163861		IGR	opensea
cg15557578	-0.0294202	0.000288807	0.0388641	0.700759	0.730179	1	154169616		IGR	opensea
cg04164031	-0.0262862	0.000355941	0.0417568	0.737549	0.763836	20	47661825	CSE1L	TSS1500	shore
cg07433154	-0.0294079	0.000205269	0.0344992	0.80315	0.832558	11	2364496		IGR	opensea
cg24093176	-0.0294038	1.82e-05	0.014595	0.693698	0.723102	14	73716853	PAPLN	Body	shelf
cg03689398	-0.0294021	1.73e-06	0.00655995	0.786043	0.815445	15	70366966	TLE3	Body	opensea
cg17972213	-0.0293998	2.36e-06	0.00758046	0.560134	0.589534	1	101704898	S1PR1	Body	shelf
cg01823853	0.0168817	7.83e-05	0.0249421	0.945606	0.928724	7	27646144	HIBADH	Body	opensea
cg06685910	-0.0293975	0.00054394	0.0483915	0.824935	0.854332	18	44710932		IGR	opensea
cg07016730	-0.0293969	7.74e-05	0.0247666	0.721222	0.750619	22	50912306	SBF1	Body	shore
cg14983598	-0.0293966	0.000178579	0.0328811	0.679657	0.709054	1	36634308	MAP7D1	Body	opensea
cg04164538	0.00945893	0.000390221	0.0431007	0.0684129	0.058954	19	48867262	TMEM143	TSS200	island
cg01827726	0.00827328	0.000142571	0.0304297	0.0522686	0.0439953	7	2673408	TTYH3	Body	shore
cg23491493	-0.0293725	0.000534735	0.0481017	0.617445	0.646817	10	5546715		IGR	opensea
cg20537521	-0.0293619	0.000492361	0.0468613	0.83686	0.866222	12	52538433		IGR	opensea
cg16522918	-0.0293606	0.000124762	0.0292958	0.730477	0.759837	8	49732767		IGR	opensea
cg10797737	-0.0293565	7.74e-06	0.0108548	0.727479	0.756836	14	105965379	C14orf80	3'UTR	shore
cg24851818	-0.029346	0.000404869	0.0436638	0.516347	0.545693	12	1738446	WNT5B	1stExon	shore
cg04171392	0.0088135	7.24e-05	0.0242174	0.0477801	0.0389666	6	105404893	LIN28B	TSS200	shelf
cg26841699	-0.0293285	0.000222322	0.0353691	0.655547	0.684875	6	145508738		IGR	opensea
cg19219655	-0.0293206	0.000168829	0.0323865	0.880826	0.910147	2	10187086	KLF11	Body	shelf
cg04956244	-0.029307	1.31e-05	0.0131809	0.548703	0.57801	17	38511592	RARA	Body	opensea
cg16803509	-0.0292956	0.000496611	0.0469829	0.737744	0.76704	12	131941592		IGR	shore
cg13499773	-0.0292859	3.85e-05	0.0191705	0.813015	0.842301	19	2433868	LMNB2	Body	island
cg04180275	-0.0397347	0.000127942	0.0294947	0.319878	0.359613	12	123464172	ARL6IP4	TSS1500	shore
cg17862867	-0.0292716	4.22e-05	0.0200104	0.819882	0.849154	19	48213447		IGR	shelf
cg22971594	-0.0292668	0.000172298	0.0326731	0.717196	0.746463	14	23442770	JUB	Body	opensea
cg10063403	-0.0292575	0.000167926	0.0323629	0.568335	0.597593	6	167364065	RNASET2	Body	opensea
cg26918954	-0.0292476	0.000259736	0.0374041	0.834183	0.863431	5	179728553	GFPT2	3'UTR	opensea
cg18013419	-0.0292405	2.47e-05	0.0161491	0.778972	0.808212	17	80995372	B3GNTL1	Body	shore
cg10360643	-0.0292389	0.000181581	0.03313	0.862854	0.892093	8	107224929		IGR	shelf
cg11823151	-0.0292326	0.000408339	0.0437816	0.877725	0.906957	16	1320557		IGR	opensea
cg01853561	0.0101399	0.000259568	0.0374041	0.0615828	0.0514429	21	38120466	SIM2	3'UTR	island
cg04180299	0.00964966	0.000372268	0.0423984	0.0515056	0.0418559	16	67678801	RLTPR	TSS1500	island
cg19686817	-0.0292013	0.000149371	0.0308776	0.650204	0.679405	11	6834079		IGR	opensea
cg03254865	-0.0291914	0.00021375	0.0349637	0.322061	0.351252	5	70790128	BDP1	Body	opensea
cg04185755	-0.0121969	6.85e-05	0.0237421	0.932828	0.945025	1	74699834	TNNI3K	TSS1500	opensea
cg01862363	0.0607742	0.000495686	0.0469522	0.412747	0.351973	17	8928028	NTN1	Body	shore
cg01403738	-0.029191	9.01e-05	0.0264742	0.827828	0.857019	20	53683751		IGR	opensea
cg02429595	-0.0291892	2.41e-06	0.00765243	0.861002	0.890191	19	18279515	PIK3R2	Body	island
cg04189678	0.0700073	4.65e-05	0.0209317	0.271058	0.201051	13	102105838	ITGBL1	5'UTR	shore
cg07964527	-0.0291807	0.000102934	0.0275265	0.868145	0.897326	15	85534863	PDE8A	Body	opensea
cg04194678	-0.0223172	5.19e-06	0.00956459	0.847697	0.870014	20	25013842	ACSS1	TSS1500	opensea
cg22167526	-0.0291628	6.24e-05	0.0229556	0.85109	0.880252	7	51714157		IGR	opensea
cg16185211	-0.0291591	0.000216916	0.0351154	0.797452	0.826611	19	8099158		IGR	opensea
cg04127242	-0.029136	0.000100844	0.0273528	0.598454	0.62759	9	139990710	MAN1B1	Body	opensea
cg23609576	-0.0291228	4.62e-05	0.0208507	0.768824	0.797947	22	38870223	KDELR3	Body	opensea
cg22464785	-0.0291125	5.61e-05	0.0223357	0.675208	0.704321	15	58809601	LIPC	Body	opensea
cg07797158	-0.0291077	9.17e-07	0.00493769	0.71178	0.740888	16	88620861		IGR	shelf
cg03997502	-0.0291038	2.18e-05	0.0154016	0.808717	0.837821	16	1537775	C16orf38	Body	island
cg18824840	-0.0290957	0.000513492	0.0474383	0.609984	0.639079	14	63742947	RHOJ	Body	opensea
cg18708252	-0.0290885	6.93e-05	0.0237698	0.415609	0.444698	22	39545030	CBX7	Body	shelf
cg21329862	-0.029081	0.000408064	0.0437816	0.829252	0.858333	11	86631059	PRSS23	Body	opensea
cg18569569	-0.0290756	8.41e-05	0.025596	0.83955	0.868625	16	56956633		IGR	opensea
cg04105230	-0.0290683	4.54e-05	0.0207557	0.824153	0.853222	15	101938681	PCSK6	Body	island
cg11195137	-0.0290426	0.000191632	0.0337117	0.76829	0.797332	6	168507624		IGR	opensea
cg06493559	-0.0290377	0.000247605	0.0368062	0.815064	0.844102	17	13638964		IGR	opensea
cg15871951	-0.0290194	0.000220838	0.0352994	0.669501	0.69852	11	122063843	MIR100HG	Body	opensea
cg07991389	-0.0290071	0.000196609	0.033962	0.782226	0.811233	1	7929877		IGR	opensea
cg11189422	-0.029002	6.43e-05	0.0231533	0.605504	0.634506	8	127886284		IGR	opensea
cg08768904	-0.0289899	0.000215071	0.0350453	0.78766	0.81665	11	46389578	DGKZ	Body	shore
cg06942404	-0.0289828	0.000177355	0.0328539	0.799339	0.828322	18	77327903		IGR	opensea
cg04197920	0.00795647	0.000424463	0.0444725	0.034635	0.0266785	2	37310991	CCDC75	TSS1500	shore
cg15443464	-0.028944	0.000113651	0.0285058	0.767925	0.796869	19	46328203	SYMPK	Body	opensea
cg22644126	-0.0289346	0.000461965	0.045799	0.73949	0.768424	21	45586005		IGR	shore
cg09931629	-0.0289272	0.000108824	0.0280287	0.790832	0.819759	6	14102878		IGR	opensea
cg22398359	-0.0289162	1.02e-05	0.0117854	0.829701	0.858618	1	53558066	SLC1A7	Body	shore
cg04205038	-0.0956344	1.65e-07	0.0030804	0.328181	0.423815	19	17858237	FCHO1	TSS1500	shore
cg01910231	0.00748179	0.000136467	0.0300165	0.0289693	0.0214875	1	156721823	HDGF	Body	island
cg19724260	-0.0288854	0.000169643	0.0324517	0.712665	0.741551	1	1115858	TTLL10	Body	island
cg13033964	-0.0288773	1.64e-05	0.014142	0.830346	0.859223	9	137634551	COL5A1	Body	opensea
cg05603610	-0.028871	2.37e-05	0.0160006	0.751028	0.779899	16	88442845		IGR	island
cg26532527	-0.0288649	4.73e-05	0.0210889	0.553534	0.582399	13	100033381	UBAC2	Body	opensea
cg16178003	-0.0288567	6.12e-05	0.0227923	0.750888	0.779745	10	79012701	KCNMA1	Body	opensea
cg04205107	0.00992134	0.000132164	0.0298363	0.0803725	0.0704512	1	242688320	PLD5	TSS1500	island
cg04211451	-0.04794	3.92e-05	0.0193552	0.507366	0.555306	5	176033679	GPRIN1	5'UTR	shelf
cg04221225	0.0101921	0.000346256	0.0413631	0.0534366	0.0432445	1	22263951	HSPG2	TSS200	opensea
cg04227581	-0.0249372	0.00016685	0.0323006	0.686798	0.711735	2	16059290	MYCNUT	TSS1500	opensea
cg25879836	-0.0287989	0.000390254	0.0431007	0.242998	0.271797	11	6632799	TAF10	Body	shore
cg11129609	-0.0287948	0.000299954	0.0394496	0.538428	0.567222	6	33247250	WDR46	Body	shore
cg18432441	-0.0287912	4.34e-05	0.020234	0.660634	0.689425	11	8106632	TUB	Body	shelf
cg12564995	-0.0287837	0.000308498	0.0397617	0.813435	0.842219	1	6360121	ACOT7	Body	opensea
cg13022222	-0.028775	0.000143091	0.0304787	0.691911	0.720686	2	102404865	MAP4K4	Body	opensea
cg14258745	-0.0287716	4.96e-06	0.00947912	0.782005	0.810777	13	24313921	MIPEP	Body	opensea
cg14118160	-0.0287695	0.000390214	0.0431007	0.878507	0.907276	4	77953569	2024-09-11	Body	opensea
cg14280650	-0.028763	0.000128714	0.0295704	0.849797	0.87856	11	119387258		IGR	opensea
cg12487503	-0.0287485	6.94e-05	0.0237744	0.778688	0.807437	17	41678990		IGR	opensea
cg04243822	-0.0122993	0.000307407	0.0397573	0.911792	0.924091	17	77030221	C1QTNF1	5'UTR	opensea
cg04261791	0.012503	6.83e-08	0.00230505	0.0663166	0.0538136	1	109289295	STXBP3	5'UTR	island
cg12465683	-0.0287221	1e-05	0.0116898	0.748152	0.776874	22	49065924	FAM19A5	Body	shelf
cg26337914	-0.0287154	0.00023698	0.0362327	0.711773	0.740488	7	157461081	PTPRN2	Body	opensea
cg04263215	-0.0151636	0.000588905	0.0498369	0.898672	0.913836	1	161168856	NDUFS2	TSS1500	shelf
cg04273556	0.0067215	5.41e-05	0.022173	0.0397368	0.0330153	9	35096672	PIGO	TSS200	island
cg20513354	-0.0286608	4.23e-05	0.0200238	0.756231	0.784891	2	12153933	LOC100506457	Body	opensea
cg00978848	-0.0286589	0.000201432	0.0342029	0.781515	0.810174	2	235680305		IGR	opensea
cg04339240	-0.0286582	2.01e-06	0.00702511	0.817933	0.846592	16	75295370	BCAR1	Body	shelf
cg11994229	-0.0286541	9e-07	0.00491395	0.812229	0.840883	2	153310258	FMNL2	Body	opensea
cg04316580	-0.144421	0.000107023	0.027909	0.567019	0.71144	6	53530944	KLHL31	TSS1500	opensea
cg19056664	-0.0286365	9.67e-05	0.0270968	0.646426	0.675062	5	1335965	CLPTM1L	Body	shore
cg04329382	-0.0137518	0.000444789	0.0452307	0.920494	0.934246	22	46480891	LOC400931	TSS1500	shore
cg00126246	-0.0286049	8.56e-06	0.0111566	0.780891	0.809496	12	63493009		IGR	opensea
cg04335345	-0.0425463	0.00019303	0.0337365	0.536582	0.579128	1	216978878	ESRRG	TSS200	opensea
cg05762744	-0.0285731	1e-05	0.0116898	0.795543	0.824116	3	127860991		IGR	opensea
cg23485591	-0.0285706	0.000380829	0.0426659	0.749298	0.777868	7	25601773		IGR	opensea
cg05194238	-0.0285649	0.000499176	0.0470296	0.705679	0.734244	3	42170685	TRAK1	Body	opensea
cg27077950	-0.0285645	4.79e-05	0.0211612	0.698925	0.72749	19	2724145		IGR	shore
cg12964047	-0.0285588	0.000399703	0.0435168	0.892116	0.920675	11	33887281	LMO2	Body	shelf
cg26187287	-0.0285488	0.000176507	0.0328539	0.81843	0.846979	6	32795393	TAP2	3'UTR	opensea
cg10822217	-0.028547	0.000568275	0.0491272	0.809996	0.838543	14	54425553		IGR	shelf
cg17145190	-0.0285442	0.000445604	0.045264	0.560113	0.588657	19	13197029	NFIX	Body	shore
cg04355169	0.106681	0.000110828	0.0282469	0.647476	0.540795	14	24700477	GMPR2	TSS1500	shore
cg09259843	-0.0285428	5.6e-05	0.0223232	0.475158	0.5037	2	25452362		IGR	opensea
cg23584443	-0.028541	0.000346985	0.0414144	0.847311	0.875853	14	62012178	PRKCH	Body	opensea
cg21036560	-0.0285332	0.000426979	0.0444977	0.79797	0.826503	1	230463265	PGBD5	Body	opensea
cg26628100	-0.0285306	5.11e-09	0.000759841	0.847643	0.876174	16	1615017	IFT140	Body	opensea
cg04180114	-0.0285179	0.000419065	0.0442477	0.697837	0.726355	8	144543568	ZC3H3	Body	opensea
cg04364194	0.00950769	0.000455243	0.0455764	0.105422	0.0959139	1	202114085	ARL8A	TSS1500	island
cg06948222	-0.0284993	0.000374286	0.0424759	0.837708	0.866208	16	87958493	CA5A	Body	opensea
cg04380297	0.0452345	5.45e-05	0.0222158	0.300423	0.255188	14	55907460	TBPL2	TSS200	shore
cg11200414	-0.0284901	1.71e-07	0.0030804	0.86003	0.88852	1	213405366	RPS6KC1	Body	opensea
cg01987727	0.0484529	0.000156692	0.0314947	0.86114	0.812687	12	46459113		IGR	opensea
cg08443527	-0.028486	0.000179454	0.0329541	0.685247	0.713733	16	84967585		IGR	opensea
cg00899365	-0.0284681	0.000288968	0.0388787	0.814689	0.843157	21	37758542	CHAF1B	Body	shore
cg04396915	-0.023942	4.62e-05	0.0208507	0.91102	0.934962	1	151370645	PSMB4	TSS1500	shore
cg05252958	-0.0284484	0.00042272	0.044397	0.666899	0.695347	11	92764310		IGR	opensea
cg26137417	-0.0284325	0.000105654	0.0277378	0.797446	0.825879	6	31747041	VARS	Body	opensea
cg04406254	-0.0274054	1.13e-05	0.012301	0.679096	0.706501	19	45407945	APOE	TSS1500	shelf
cg26286606	-0.028424	0.000101792	0.0273909	0.686432	0.714856	19	19654180	CILP2	Body	shore
cg16641538	-0.0284231	0.000569107	0.0491476	0.145557	0.17398	7	100611538	MUC3A	3'UTR	shore
cg23813542	-0.028421	0.000114073	0.0285796	0.704032	0.732453	2	38711518	LOC101929596	Body	opensea
cg20725374	-0.0283946	2.55e-05	0.0162788	0.889284	0.917679	14	60585059	PCNXL4	ExonBnd	opensea
cg10335736	-0.0283908	0.000222083	0.0353538	0.887863	0.916254	17	27364846		IGR	opensea
cg04408756	-0.0277844	0.000349625	0.0414737	0.809076	0.83686	5	159654983	FABP6	TSS1500	opensea
cg15635024	-0.0283809	5.98e-05	0.0226555	0.894694	0.923075	11	117239983	CEP164	Body	opensea
cg02715531	-0.0283677	0.000300476	0.0394693	0.846197	0.874564	17	77709027	ENPP7	Body	island
cg04413096	-0.0103921	0.00031521	0.0399024	0.9354	0.945792	1	24883660	LOC100506985	TSS1500	opensea
cg22936208	-0.028358	0.000524476	0.0478168	0.78824	0.816598	19	28780425		IGR	opensea
cg12068791	-0.028356	1.67e-05	0.014267	0.770512	0.798868	11	66102352	RIN1	Body	shore
cg04425606	-0.0392768	0.000168652	0.0323865	0.544609	0.583885	4	143487120	INPP4B	5'UTR	opensea
cg26653294	-0.0283356	0.000388246	0.0430261	0.588706	0.617042	14	65844593		IGR	opensea
cg25298596	-0.0283345	0.000345755	0.041352	0.734017	0.762352	12	91502248	LUM	Body	opensea
cg24901317	-0.028319	0.000259426	0.0374041	0.799193	0.827512	6	43226884	TTBK1	Body	shelf
cg20584566	-0.0283158	4.7e-05	0.0210043	0.590222	0.618538	1	156900472	LRRC71	Body	shelf
cg02006356	-0.0283135	0.000547306	0.0485405	0.866684	0.894998	17	76620560	LOC101928710	Body	opensea
cg02029970	0.0475101	0.000136998	0.0300426	0.602221	0.554711	5	155296575		IGR	opensea
cg04426607	-0.0242262	0.000122549	0.0291799	0.862278	0.886504	11	62912823	SLC22A24	TSS1500	opensea
cg18428201	-0.0282658	0.000284481	0.0386204	0.784905	0.813171	8	54821956	RGS20	Body	opensea
cg04428616	-0.0138959	0.000497854	0.0469929	0.927655	0.941551	12	27618903	C12orf70	TSS1500	opensea
cg04440125	0.0148705	0.00034404	0.0412504	0.15061	0.13574	10	49813434	ARHGAP22	TSS1500	shore
cg25722880	-0.0282556	2.52e-05	0.0161803	0.802101	0.830356	19	8396681	KANK3	Body	shore
cg18156686	-0.0282536	0.000219989	0.0352577	0.918142	0.946396	10	134893401		IGR	island
cg08025053	-0.0282521	0.000563951	0.0490005	0.735169	0.763421	20	42099979		IGR	opensea
cg10459054	-0.0282513	0.000121047	0.0290461	0.821786	0.850038	20	57413436	GNASAS	Body	shore
cg04444506	-0.0175246	0.000519654	0.0476253	0.827658	0.845182	17	51900238	KIF2B	5'UTR	opensea
cg03759892	-0.028233	8.95e-06	0.0113511	0.664159	0.692392	14	64062896		IGR	shore
cg08296007	-0.0282296	8.04e-06	0.0108741	0.745586	0.773815	7	100941565		IGR	opensea
cg06515041	-0.0282127	6.58e-05	0.0233215	0.773117	0.80133	2	242171586	HDLBP	Body	opensea
cg04452959	0.00731763	8.57e-06	0.0111566	0.0258611	0.0185435	8	120651190	ENPP2	TSS200	opensea
cg17833868	-0.0282109	3.38e-05	0.0184123	0.828876	0.857087	1	114867132		IGR	opensea
cg02048334	0.00917124	0.000242424	0.0364906	0.0443849	0.0352136	16	28560833		IGR	opensea
cg27097450	-0.0281936	4.59e-06	0.0093371	0.574988	0.603182	11	87133383		IGR	opensea
cg20453338	-0.0281916	3.65e-05	0.0188489	0.742674	0.770866	10	118611068	ENO4	Body	shore
cg07774010	-0.02819	0.000279505	0.0383105	0.665675	0.693865	20	32926300		IGR	opensea
cg11895704	-0.0281883	0.000126902	0.0294539	0.846976	0.875165	20	42931922		IGR	opensea
cg02205445	-0.028186	6.05e-05	0.0227329	0.689331	0.717517	2	144648543		IGR	opensea
cg24365215	-0.0281675	0.000573153	0.0493098	0.363777	0.391945	20	61315208		IGR	island
cg12568520	-0.0281555	0.000248668	0.0368658	0.888202	0.916358	5	66145546	MAST4	Body	opensea
cg13779682	-0.0281531	0.000145791	0.0306783	0.770027	0.79818	1	11131308	EXOSC10	Body	opensea
cg12432161	-0.0281383	0.000137513	0.0300752	0.731681	0.759819	3	154958565		IGR	opensea
cg02883072	-0.0281314	5.53e-05	0.0222843	0.622352	0.650484	22	45921531	FBLN1	Body	opensea
cg16760335	-0.0281089	1.2e-05	0.0126029	0.7823	0.810409	11	110703673		IGR	opensea
cg19460283	-0.0281056	0.00025199	0.0370092	0.860313	0.888418	12	122269075	SETD1B	3'UTR	shelf
cg10867725	-0.028093	2.15e-05	0.0153405	0.749218	0.777311	8	144871122		IGR	shore
cg00771685	-0.0280833	0.000236863	0.0362327	0.355552	0.383636	22	18314866	MICAL3	ExonBnd	opensea
cg07672474	-0.0280722	0.000555016	0.0487239	0.739452	0.767524	1	173226934	LOC100506023	Body	opensea
cg00114346	-0.028068	0.000114927	0.0286816	0.783879	0.811947	7	157207886	DNAJB6	Body	shore
cg04458299	-0.0163768	0.000260576	0.0374386	0.838415	0.854792	1	51791825	TTC39A	5'UTR	opensea
cg04465474	-0.0239656	0.000542275	0.0483711	0.899023	0.922989	17	21300929	KCNJ12	5'UTR	opensea
cg13114777	-0.0280575	1.47e-05	0.0135044	0.727773	0.755831	2	228753156	DAW1	Body	opensea
cg21773322	-0.028047	0.000507816	0.0472738	0.87716	0.905207	8	61836533		IGR	shore
cg26772814	-0.0280343	2.77e-05	0.0168665	0.805157	0.833191	20	56519113		IGR	opensea
cg04467798	-0.029454	1.62e-05	0.0141044	0.836622	0.866076	17	8242147	ODF4	TSS1500	opensea
cg06883343	-0.0280158	0.000198623	0.0340723	0.865506	0.893521	12	2911782	FKBP4	Body	opensea
cg02089013	0.0665259	0.000300112	0.0394564	0.398873	0.332347	2	1872620	MYT1L	Body	opensea
cg04482788	-0.0257149	5.43e-06	0.00968207	0.829068	0.854783	6	131300073	EPB41L2	5'UTR	opensea
cg18890589	-0.0279948	0.000305438	0.0397069	0.470095	0.49809	1	50731724		IGR	opensea
cg17395859	-0.0279938	1.34e-05	0.0132591	0.758339	0.786333	8	145541005	DGAT1	Body	opensea
cg17866404	-0.0279894	9e-06	0.0113705	0.809357	0.837346	2	121570274	GLI2	Body	opensea
cg13986355	-0.0279724	0.000420186	0.0443018	0.500709	0.528681	14	105236538	AKT1	3'UTR	shelf
cg25558737	-0.0279715	0.000410133	0.0438576	0.810051	0.838023	11	61075288	DDB1	Body	opensea
cg25190347	-0.0279699	3.93e-05	0.0193633	0.862413	0.890383	16	50843711		IGR	opensea
cg24702106	-0.0279476	8.91e-06	0.0113511	0.782827	0.810774	7	151541259	PRKAG2	Body	opensea
cg02101355	0.0761305	0.000433443	0.0447383	0.688653	0.612523	11	121970694	LOC399959	Body	opensea
cg07953344	-0.0279408	0.000344184	0.0412504	0.626497	0.654437	2	206614079	NRP2	Body	opensea
cg17313218	-0.0279231	1.73e-05	0.0144041	0.608798	0.636721	11	1875716	LSP1	Body	opensea
cg25936482	-0.0279167	2.48e-06	0.00780413	0.825745	0.853662	5	15928686	FBXL7	Body	shore
cg04496920	-0.0555044	7.54e-05	0.0245848	0.526248	0.581753	16	2032394	NOXO1	TSS1500	shore
cg11477010	-0.0278963	7.53e-05	0.0245848	0.643507	0.671403	17	4079262	ANKFY1	Body	opensea
cg07687480	-0.0278932	5.87e-05	0.0226159	0.916778	0.944671	11	10024312	SBF2	Body	opensea
cg08876847	-0.0278852	0.000529327	0.0479408	0.895262	0.923148	12	88685540		IGR	opensea
cg25364972	-0.0278776	0.000279086	0.0382982	0.336727	0.364605	2	217075573		IGR	opensea
cg04504942	0.00730725	4.44e-05	0.0204805	0.0464595	0.0391522	1	25071788	CLIC4	5'UTR	island
cg00953256	-0.0278554	9.93e-05	0.0272233	0.767876	0.795732	11	69468875	CCND1	3'UTR	island
cg04513540	-0.0237422	0.000450272	0.0454353	0.740698	0.76444	3	13611751	FBLN2	5'UTR	shore
cg22079120	-0.0278329	0.00022122	0.0353069	0.810043	0.837876	1	48460013		IGR	island
cg05655168	-0.0278232	0.000120084	0.0290344	0.68209	0.709913	19	42620597	POU2F2	Body	opensea
cg04535340	0.00539557	0.000135902	0.0299876	0.0233101	0.0179145	19	8454867	RAB11B	TSS1500	island
cg04537900	-0.0194792	1.03e-05	0.011841	0.897479	0.916958	22	43036334	CYB5R3	5'UTR	opensea
cg20408337	-0.0278084	0.000192332	0.0337117	0.724478	0.752286	22	43167595		IGR	shore
cg04548815	0.0691188	0.00057706	0.0494376	0.281483	0.212364	1	116184387	VANGL1	TSS200	island
cg02999431	-0.0278033	0.000115519	0.0287312	0.845445	0.873249	21	46929741	COL18A1	Body	island
cg04579398	0.0705594	0.000337377	0.0409788	0.413722	0.343163	19	36485360	SDHAF1	TSS1500	island
cg00306664	-0.027786	9.28e-05	0.0267612	0.749394	0.77718	22	49134561	FAM19A5	Body	shelf
cg04599552	0.00776477	0.000220162	0.0352578	0.0315093	0.0237446	10	51565046	NCOA4	TSS200	shore
cg24799932	-0.0277835	0.00034723	0.0414157	0.105307	0.133091	3	33791269		IGR	opensea
cg08831072	-0.0277834	2.21e-05	0.0155284	0.659851	0.687634	6	32685319		IGR	opensea
cg04636876	-0.0502554	4.14e-05	0.0198597	0.729686	0.779942	20	4702381	PRND	TSS200	opensea
cg12515317	-0.027776	0.000120417	0.0290344	0.562943	0.590719	2	71235003		IGR	opensea
cg04010915	-0.0277594	0.000374615	0.0424851	0.788816	0.816576	12	110547053		IGR	opensea
cg17420058	-0.0277558	0.000376703	0.0425497	0.824386	0.852142	12	132973450		IGR	shore
cg04655894	-0.0112052	0.000382934	0.0427885	0.944926	0.956131	1	11899943	NPPA-AS1	TSS1500	shore
cg02148034	0.00669791	5.57e-05	0.0222859	0.0288938	0.0221958	14	54430529		IGR	island
cg10791722	-0.027706	0.000539232	0.0482572	0.620141	0.647847	11	131759407	NTM	Body	opensea
cg04656897	-0.00797624	0.000192861	0.0337236	0.933706	0.941682	1	110545999	AHCYL1	5'UTR	opensea
cg00346376	-0.0276926	0.000452695	0.0454943	0.75752	0.785212	5	1110089	SLC12A7	Body	shore
cg16556129	-0.0276922	0.000239092	0.0363333	0.635611	0.663304	12	6498156	LTBR	Body	opensea
cg26329538	-0.0276911	7.62e-06	0.0108267	0.848537	0.876228	14	89759952	FOXN3	Body	opensea
cg02156021	0.015962	0.000163116	0.0320175	0.94736	0.931398	17	46142260		IGR	opensea
cg04657715	-0.0128419	7.78e-05	0.0248537	0.926819	0.939661	3	99904527	TMEM30C	TSS200	opensea
cg01631738	-0.0276561	8.91e-05	0.026319	0.831189	0.858845	12	52763698		IGR	shelf
cg02162462	0.00854345	0.00021339	0.0349414	0.0357795	0.0272361	2	42795925	MTA3	Body	island
cg16840742	-0.0276406	0.000144576	0.0306542	0.901326	0.928966	7	22983563	FAM126A	3'UTR	opensea
cg04669947	-0.0178858	0.00047619	0.0463251	0.892781	0.910666	5	71773536	ZNF366	5'UTR	opensea
cg13369063	-0.0276225	4.3e-05	0.0201652	0.838456	0.866078	4	72811049		IGR	opensea
cg16772998	-0.027604	5.45e-05	0.0222155	0.79043	0.818034	7	2119116	MAD1L1	Body	shelf
cg02171859	0.055915	3.99e-05	0.0195497	0.586546	0.530631	7	853441		IGR	shore
cg01070560	-0.0275781	9.62e-08	0.00264747	0.902303	0.929881	8	3047756	CSMD1	Body	opensea
cg04675542	-0.0505118	0.000186711	0.0334339	0.32429	0.374802	5	150284416	ZNF300	TSS200	island
cg04675774	-0.0246493	6.46e-05	0.0231564	0.775787	0.800436	17	40995893	AOC2	TSS1500	opensea
cg03238691	-0.0275546	0.000261869	0.0375227	0.870466	0.898021	15	74597579	CCDC33	Body	opensea
cg15210230	-0.0275516	0.000176421	0.0328539	0.772028	0.799579	6	44062807		IGR	opensea
cg04688867	-0.00917886	8.46e-05	0.0256715	0.912572	0.921751	4	2491441	RNF4	5'UTR	opensea
cg18244515	-0.0275407	1.35e-05	0.0132862	0.775611	0.803151	1	228333668	GUK1	Body	opensea
cg04698440	-0.00979596	0.00049983	0.0470478	0.920957	0.930753	1	110575231	STRIP1	5'UTR	shore
cg15993345	-0.027527	1.06e-05	0.0119495	0.611317	0.638844	17	40189318		IGR	shelf
cg12488568	-0.0275192	0.000157215	0.0315172	0.839729	0.867249	11	70328628	SHANK2	Body	shelf
cg04702010	-0.0240312	9.87e-06	0.0116209	0.843652	0.867683	3	12358418	PPARG	5'UTR	opensea
cg23321220	-0.0275068	0.000185409	0.0333055	0.740695	0.768201	6	166019640	PDE10A	Body	opensea
cg04341591	-0.0275037	0.00050488	0.0472124	0.744724	0.772228	5	54357769		IGR	opensea
cg04702766	-0.0205841	4.14e-06	0.0089756	0.87875	0.899334	16	70435106	ST3GAL2	5'UTR	opensea
cg15458263	-0.0274977	2.52e-05	0.0161803	0.804622	0.83212	17	79177955	CEP131	Body	shore
cg00459285	-0.027485	7.58e-05	0.0246168	0.859992	0.887477	11	90227268	DISC1FP1	Body	opensea
cg06321962	-0.027478	4.44e-05	0.0204805	0.728986	0.756464	22	38528511	PLA2G6	Body	shore
cg20500934	-0.0274714	5.14e-05	0.0218575	0.845514	0.872985	8	8468374		IGR	opensea
cg04710641	-0.0120947	0.00010455	0.0276676	0.904796	0.916891	6	31928257	RDBP	TSS1500	shore
cg04712321	-0.0393715	0.000545598	0.0484523	0.354412	0.393783	8	23312916	ENTPD4	5'UTR	shore
cg04199354	-0.0274685	0.000522405	0.0477041	0.794083	0.821552	12	94655935	PLXNC1	Body	opensea
cg09367542	-0.027468	0.000234505	0.0361464	0.633774	0.661242	5	122796106		IGR	opensea
cg06277472	-0.0274444	8.44e-06	0.0110933	0.766309	0.793754	19	30936625	ZNF536	Body	island
cg26499155	-0.0274393	0.000125422	0.0293157	0.78627	0.813709	3	26753752		IGR	opensea
cg09114339	-0.0274297	0.000566853	0.0490815	0.871713	0.899143	20	49194644	PTPN1	Body	opensea
cg02210967	0.0088772	0.000568235	0.0491272	0.0527395	0.0438623	7	5572794		IGR	shelf
cg14904081	-0.0274148	0.000189349	0.033634	0.866932	0.894346	13	112320101		IGR	shore
cg04730363	-0.0160343	0.000115818	0.0287494	0.858676	0.874711	12	22198470	CMAS	TSS1500	shore
cg04738888	0.0173658	8.32e-05	0.0254737	0.171917	0.154551	17	73584111	MYO15B	TSS200	island
cg25208821	-0.0273925	0.000221505	0.0353135	0.728503	0.755896	17	29926356		IGR	opensea
cg25961807	-0.0273914	0.000315874	0.0399452	0.848474	0.875866	4	150954469		IGR	opensea
cg04766076	-0.0121306	0.00021612	0.0350549	0.935439	0.947569	19	45444811	APOC4	TSS1500	opensea
cg12230915	-0.0273762	0.000133937	0.0298629	0.693006	0.720382	14	23776981	BCL2L2	ExonBnd	opensea
cg05052869	-0.0273666	3.61e-05	0.0188146	0.746357	0.773724	11	134335356		IGR	shore
cg13213931	-0.0273635	0.000451817	0.0454899	0.753313	0.780676	5	39256550	FYB	Body	opensea
cg04767180	0.010619	9.78e-05	0.0271562	0.0875546	0.0769356	5	114962059	TMED7	TSS200	shore
cg18769825	-0.0273292	3.71e-05	0.0189326	0.565448	0.592777	3	11159811		IGR	opensea
cg02231813	0.0733385	0.000392138	0.0431996	0.840022	0.766684	6	110296922		IGR	shelf
cg24787400	-0.0273197	2.04e-05	0.0150542	0.619607	0.646927	17	44097757	MAPT	Body	opensea
cg04767752	-0.0198438	0.000112065	0.0283767	0.817807	0.837651	16	53467381	RBL2	TSS1500	shore
cg27651070	-0.0273101	3.07e-06	0.00822536	0.842789	0.870099	11	46391669	DGKZ	Body	shelf
cg15457718	-0.0273068	0.000179685	0.0329541	0.87994	0.907247	14	51772027		IGR	opensea
cg04781873	-0.0215147	3.01e-05	0.0174988	0.769094	0.790609	6	42121661	GUCA1A	TSS1500	opensea
cg08128650	-0.0272892	5.03e-06	0.0095048	0.678164	0.705453	11	65426704	RELA	Body	shelf
cg04782692	0.0351436	0.000373257	0.0424478	0.888395	0.853252	17	68124926	KCNJ16	5'UTR	opensea
cg04587192	-0.0272833	2.77e-06	0.00809217	0.8696	0.896884	3	9165875	SRGAP3	Body	opensea
cg07526717	-0.0272661	0.000367985	0.0422165	0.48224	0.509506	6	33552910	GGNBP1	Body	opensea
cg05442717	-0.0272601	0.00013384	0.0298629	0.779459	0.806719	17	38511950	RARA	Body	opensea
cg12854357	-0.0272586	0.00033215	0.0407684	0.603064	0.630323	12	125769708		IGR	opensea
cg14922681	-0.0272542	0.000489441	0.0468196	0.848515	0.875769	11	29466753		IGR	opensea
cg25592259	-0.0272343	0.000326437	0.0405494	0.73505	0.762284	11	68802981		IGR	opensea
cg19841740	-0.0272221	0.000371567	0.0423744	0.741856	0.769078	8	105431947	DPYS	Body	opensea
cg04784410	0.0486405	0.000161113	0.0318856	0.479654	0.431013	14	101402822	SNORD113-4	TSS200	opensea
cg04795640	-0.0131256	2.13e-05	0.0153085	0.923708	0.936834	22	24826702	ADORA2A	5'UTR	opensea
cg10642375	-0.0271901	1.67e-05	0.014267	0.855755	0.882945	17	78032296	CCDC40	Body	island
cg01875764	-0.0271634	0.000210007	0.0347348	0.793129	0.820292	6	31760288	VARS	Body	shelf
cg25266899	-0.0271556	0.000300226	0.0394564	0.723621	0.750776	2	219295750	VIL1	Body	opensea
cg02263484	0.0235081	0.000400394	0.0435474	0.654118	0.63061	22	39349975		IGR	opensea
cg04802545	-0.0136191	0.000307484	0.0397573	0.895971	0.90959	11	2423231	TSSC4	TSS1500	shore
cg23060991	-0.0271508	3.24e-06	0.00837924	0.838461	0.865612	11	67849296	CHKA	Body	opensea
cg07321131	-0.027146	0.000360215	0.0418563	0.747478	0.774624	1	204545744		IGR	opensea
cg04804616	0.00595807	0.000140834	0.0303194	0.0312393	0.0252813	16	30622014	ZNF689	TSS1500	shore
cg10298053	-0.0271357	0.000547685	0.0485469	0.748382	0.775518	2	121572979	GLI2	Body	opensea
cg02270010	0.0234863	0.000503822	0.0472097	0.218595	0.195109	5	175958651	RNF44	Body	opensea
cg06703856	-0.0271163	1.8e-05	0.014584	0.867121	0.894237	5	132213462	AFF4	3'UTR	opensea
cg02272395	0.0531054	0.000482155	0.046567	0.242109	0.189004	5	140419666		IGR	opensea
cg04851314	-0.0152795	1.68e-05	0.0142687	0.844136	0.859416	17	51900106	KIF2B	TSS200	opensea
cg06948883	-0.027112	5.52e-05	0.0222843	0.895389	0.922501	3	14944089	FGD5	Body	opensea
cg04873169	-0.0171606	5.25e-06	0.00959805	0.71155	0.72871	22	47021767	GRAMD4	TSS1500	shore
cg04881131	0.0267443	3.07e-05	0.0176463	0.167226	0.140481	20	21685834	PAX1	TSS1500	shore
cg02276826	0.100473	0.000322736	0.0403773	0.532543	0.43207	10	134778648		IGR	shore
cg04903825	-0.023364	6.52e-05	0.0232132	0.806483	0.829848	11	47199487	ARFGAP2	TSS1500	shore
cg18046311	-0.0270863	1.54e-07	0.0030804	0.850693	0.877779	12	49222623	CACNB3	3'UTR	opensea
cg00330946	-0.0270752	1.36e-05	0.0133613	0.786062	0.813137	11	123925933		IGR	opensea
cg05014004	-0.0270725	6.19e-05	0.0228668	0.695998	0.723071	10	49967215	WDFY4	Body	opensea
cg04910638	0.00684323	1.8e-05	0.014584	0.0292171	0.0223738	1	40997064	ZNF684	TSS200	shore
cg04918708	-0.0145473	3.87e-05	0.019224	0.886262	0.900809	1	204057900	SOX13	5'UTR	opensea
cg04920632	-0.0145114	0.000192578	0.0337117	0.880056	0.894568	1	110575835	FAM40A	TSS1500	shore
cg06488678	-0.0270404	0.000450893	0.045442	0.861454	0.888495	19	2390040	TMPRSS9	Body	opensea
cg04933509	0.00543896	0.000517101	0.047558	0.0244498	0.0190108	6	17707146	NUP153	TSS200	island
cg25495986	-0.0270331	0.000258952	0.0374041	0.810313	0.837347	2	241662123	KIF1A	Body	opensea
cg13280983	-0.0270327	0.000507224	0.0472647	0.644256	0.671288	7	142573410	TRPV6	Body	opensea
cg04942516	-0.0100008	0.000386414	0.0429483	0.923417	0.933418	2	106055458	FHL2	TSS1500	opensea
cg16391108	-0.027029	0.000108883	0.0280301	0.736106	0.763135	13	66650534		IGR	opensea
cg06057374	-0.0270212	0.000117337	0.0288955	0.685255	0.712276	1	89507082		IGR	opensea
cg01941292	-0.0270209	1.96e-05	0.01488	0.803381	0.830402	18	54751116		IGR	opensea
cg22196157	-0.0270203	0.000507483	0.0472738	0.742863	0.769883	17	6902294	ALOX12	Body	shore
cg24213625	-0.0270173	0.000200297	0.034153	0.703925	0.730942	15	75968960	CSPG4	Body	opensea
cg04335162	-0.0270159	7.65e-05	0.0246727	0.790809	0.817825	19	36029702	GAPDHS	Body	opensea
cg07120959	-0.0270158	5.3e-05	0.0219905	0.873753	0.900769	15	34376465	EMC7	3'UTR	opensea
cg02295341	0.0827229	4.01e-05	0.0195962	0.600368	0.517645	16	77709272		IGR	opensea
cg02296392	0.0891023	9.1e-05	0.0265918	0.724459	0.635357	19	1790893	ATP8B3	Body	shore
cg06855877	-0.027004	0.000505201	0.0472124	0.877803	0.904807	15	30248561	TJP1	ExonBnd	opensea
cg07019303	-0.0269776	0.000303035	0.0395607	0.617021	0.643999	12	11859760	ETV6	Body	opensea
cg12584935	-0.0269774	1.58e-05	0.0139331	0.660415	0.687392	1	112554181		IGR	opensea
cg10851318	-0.0269752	0.000146704	0.0306912	0.835188	0.862163	1	6204242	CHD5	Body	shore
cg04948004	-0.012106	0.000219133	0.0351995	0.883952	0.896058	16	71492076	ZNF23	5'UTR	shelf
cg02311630	0.0311019	0.000263774	0.0376144	0.848797	0.817695	2	151070505		IGR	opensea
cg14949917	-0.0269374	0.000225679	0.0356362	0.806537	0.833474	7	145794122		IGR	opensea
cg08324536	-0.0269041	1.3e-05	0.0131633	0.80325	0.830154	8	41668157	ANK1	Body	opensea
cg02638434	-0.0269025	6.47e-05	0.0231564	0.720927	0.74783	2	128372659	MYO7B	Body	opensea
cg00636145	-0.0268912	0.000422936	0.0444002	0.827734	0.854625	19	44223072	IRGC	Body	island
cg11995041	-0.0268858	2.32e-05	0.0159516	0.773841	0.800727	16	78179532	WWOX	Body	opensea
cg02578274	-0.0268838	1.31e-08	0.00102772	0.823197	0.85008	9	130257600	LRSAM1	ExonBnd	opensea
cg13753056	-0.0268717	1.63e-05	0.0141358	0.874884	0.901756	17	65590301	PITPNC1	Body	opensea
cg02328713	0.0387076	0.000348987	0.0414737	0.818417	0.779709	1	2704354		IGR	shore
cg10841340	-0.0268645	0.000291011	0.0390285	0.768795	0.795659	1	230428520		IGR	opensea
cg23239407	-0.0268581	0.000208412	0.0346672	0.528242	0.5551	17	40555473	PTRF	3'UTR	shore
cg02956127	-0.0268514	7.52e-07	0.00443228	0.757086	0.783937	7	150104713	LOC728743	Body	island
cg00961930	-0.026835	7.68e-05	0.02471	0.786784	0.813619	4	6959022	TBC1D14	Body	opensea
cg04452534	-0.0268338	0.000294576	0.0391722	0.802301	0.829135	5	56133370	MAP3K1	Body	opensea
cg15383354	-0.0268053	1.57e-05	0.0138622	0.851902	0.878708	2	1311689	SNTG2	Body	opensea
cg17425550	-0.0267933	1.58e-05	0.013938	0.84319	0.869983	2	129260966		IGR	opensea
cg26648758	-0.0267898	0.000214949	0.0350453	0.806186	0.832975	19	4816176	TICAM1	3'UTR	opensea
cg15330825	-0.0267883	0.00058358	0.0496893	0.69616	0.722949	15	29427658	FAM189A1	Body	opensea
cg20811788	-0.0267825	1.77e-05	0.0145583	0.693215	0.719997	22	50721368	PLXNB2	Body	island
cg02347212	0.0497635	0.000362801	0.041958	0.686855	0.637092	17	6141790		IGR	opensea
cg04954112	0.00983707	0.000294096	0.0391682	0.0525631	0.042726	21	34864291	DNAJC28	TSS1500	shore
cg04986319	0.00570378	0.000168435	0.0323844	0.0356651	0.0299613	11	62439072	C11orf83	TSS200	island
cg08285698	-0.0267752	1.92e-05	0.014823	0.874122	0.900898	4	62776797	ADGRL3	Body	opensea
cg04694744	-0.0267725	0.000177606	0.0328539	0.811036	0.837809	20	48522966	SPATA2	Body	island
cg03334736	-0.0267642	1.92e-05	0.014823	0.817486	0.844251	17	55206891		IGR	opensea
cg25655978	-0.0267547	7.98e-05	0.0250641	0.808317	0.835071	7	73819587	CLIP2	3'UTR	opensea
cg04987608	0.0151737	0.000251091	0.0369585	0.0717519	0.0565782	16	75300043	BCAR1	TSS200	island
cg02357416	0.0390506	8.59e-05	0.0259288	0.895449	0.856399	22	29668384	EWSR1	Body	shelf
cg05002124	0.0077396	0.000493467	0.0469004	0.0464893	0.0387497	13	79980059	RBM26	TSS200	island
cg02363655	-0.0267431	2.68e-06	0.00800314	0.860148	0.886891	8	145955421	ZNF251	Body	shore
cg25037677	-0.0267391	9.3e-05	0.0267668	0.784654	0.811393	1	2437047		IGR	shore
cg17527814	-0.0267321	0.00010298	0.0275265	0.798549	0.825281	6	32135061	EGFL8	Body	island
cg05035916	-0.0169915	0.000148916	0.0308268	0.87811	0.895101	11	119055760	PDZD3	TSS1500	opensea
cg05037270	-0.0158575	1.9e-05	0.014823	0.841401	0.857258	1	21504121	EIF4G3	TSS1500	shore
cg18013265	-0.0267234	0.000305204	0.0396941	0.789447	0.81617	14	30973369		IGR	opensea
cg17006443	-0.0267213	0.000102948	0.0275265	0.78981	0.816531	11	70628938	SHANK2	Body	opensea
cg14963406	-0.0267206	0.000563813	0.0490005	0.73191	0.758631	8	144450049	C8orf51	Body	shore
cg02991309	-0.0267136	5.71e-05	0.0224263	0.749546	0.77626	12	6389034		IGR	shore
cg14664674	-0.0266986	0.000215876	0.0350491	0.695212	0.721911	7	100663513	MUC17	Body	opensea
cg00092444	-0.0266886	3.18e-05	0.017938	0.811912	0.838601	11	118131997	MPZL2	Body	opensea
cg14951048	-0.0266883	3.4e-05	0.0184482	0.842736	0.869424	17	72370601		IGR	shelf
cg05240178	-0.0266828	0.000238122	0.0362824	0.537415	0.564098	6	33258423	PFDN6	Body	shore
cg17190117	-0.0266761	0.000165791	0.0322327	0.763105	0.789781	17	34071861	GAS2L2	3'UTR	shelf
cg01104073	-0.0266532	0.00011311	0.0284421	0.808931	0.835584	7	150554674	ABP1	Body	island
cg11198334	-0.0266405	1.2e-05	0.0126029	0.657793	0.684434	14	75040680	LTBP2	Body	opensea
cg15914335	-0.0266392	8.23e-07	0.00468475	0.848017	0.874656	2	1746253	PXDN	Body	shore
cg05042858	0.00745043	0.000102488	0.0274786	0.0496906	0.0422401	7	104654093	MLL5	TSS1500	island
cg02048051	-0.0266305	7.46e-06	0.0106807	0.737001	0.763631	12	116897040		IGR	opensea
cg07792446	-0.0266278	0.000184073	0.033251	0.404849	0.431477	19	40968536	BLVRB	Body	shelf
cg18502227	-0.0266268	0.000561192	0.0489133	0.76664	0.793266	8	30332159	RBPMS	Body	opensea
cg07864467	-0.0266249	1.39e-05	0.0133998	0.817914	0.844539	10	134246595		IGR	opensea
cg14361586	-0.0266176	2.65e-06	0.00800314	0.822403	0.84902	7	128547658	KCP	Body	shelf
cg17951157	-0.026614	3.3e-06	0.00839746	0.854032	0.880646	11	108841110		IGR	opensea
cg05043908	0.0129884	0.000532942	0.0480694	0.0665183	0.0535299	13	28543522	CDX2	TSS200	island
cg16073122	-0.0265986	0.000444388	0.0452146	0.902331	0.928929	8	654375	ERICH1	Body	shelf
cg06772829	-0.0265961	0.00037554	0.0425186	0.740731	0.767327	11	66005173	PACS1	Body	opensea
cg19856127	-0.0265923	0.000332723	0.0407847	0.772978	0.79957	11	131764557	NTM	Body	opensea
cg05050341	-0.0384637	0.000128117	0.0294972	0.676678	0.715142	9	130617534	ENG	TSS1500	shore
cg00768503	-0.026588	0.000153137	0.0311878	0.777082	0.80367	5	121805509	MGC32805	Body	opensea
cg17751153	-0.0265859	0.000147594	0.0307415	0.833066	0.859652	5	447880	EXOC3	Body	opensea
cg02541630	-0.0265778	0.000156995	0.03151	0.587612	0.61419	2	121853855		IGR	opensea
cg05056288	-0.0112417	5.74e-05	0.0224282	0.960249	0.971491	2	30673635	LCLAT1	5'UTR	shelf
cg15842957	-0.0265708	4.63e-07	0.00381855	0.850475	0.877046	6	36690277	RAB44	Body	opensea
cg13932241	-0.0265455	0.000237516	0.0362447	0.826688	0.853233	11	56439354	OR8U8	Body	opensea
cg05056305	0.00837379	0.000166605	0.0322773	0.0413733	0.0329995	17	1613880	TLCD2	TSS1500	island
cg00206161	-0.0265331	0.000234127	0.0361405	0.724925	0.751458	16	89966879	TCF25	Body	opensea
cg05065765	0.0102146	0.000540472	0.0483152	0.0955588	0.0853443	3	38206519	OXSR1	TSS1500	island
cg20060287	-0.0265202	0.000105182	0.0277132	0.822358	0.848879	18	73233964		IGR	opensea
cg02869444	-0.0265186	0.000337963	0.0409788	0.735615	0.762133	10	110998760		IGR	opensea
cg06330558	-0.0265185	2.06e-05	0.0151175	0.802305	0.828824	11	9068984	SCUBE2	Body	opensea
cg19772747	-0.0265183	0.000199497	0.0341277	0.475946	0.502465	1	41302182	KCNQ4	Body	shore
cg05583456	-0.0265048	2.1e-05	0.0152619	0.857922	0.884427	10	13698485	FRMD4A	Body	shore
cg05079470	0.0769219	3.66e-05	0.0188489	0.683835	0.606913	21	31915100	KRTAP19-6	TSS1500	opensea
cg14667799	-0.0264838	2.85e-05	0.0170373	0.803571	0.830054	17	17253104		IGR	opensea
cg17946161	-0.0264834	7.63e-05	0.0246501	0.81692	0.843404	1	12258322	TNFRSF1B	Body	opensea
cg00044179	-0.0264775	1.96e-05	0.01488	0.824253	0.85073	22	23492229	RAB36	ExonBnd	opensea
cg05080285	0.0918977	0.000155694	0.031399	0.665229	0.573331	2	204400815	RAPH1	TSS1500	shore
cg24543551	-0.0264661	8.41e-05	0.0255929	0.86234	0.888807	13	113422742	ATP11A	Body	shelf
cg05105495	0.00495545	0.000527478	0.0479107	0.030323	0.0253676	12	105501351	KIAA1033	TSS200	island
cg09757158	-0.026451	0.000428706	0.0445713	0.6614	0.687851	2	444632		IGR	opensea
cg13763661	-0.0264389	1.46e-05	0.0134514	0.843481	0.86992	9	140168826		IGR	shore
cg22052467	-0.0264284	1.75e-05	0.0144786	0.848164	0.874592	11	86209562	ME3	Body	opensea
cg05108866	-0.0113688	0.000243675	0.0365183	0.91569	0.927059	1	109496070	CLCC1	5'UTR	opensea
cg02999309	-0.0264142	6.99e-06	0.0105465	0.785658	0.812072	10	134502626	INPP5A	Body	shore
cg17412278	-0.0264118	0.000469753	0.046095	0.809736	0.836147	4	159943209	C4orf45	Body	opensea
cg02438026	0.034346	0.000292844	0.0390948	0.60692	0.572574	16	63072440		IGR	opensea
cg14012662	-0.026384	1.75e-05	0.0144686	0.635216	0.6616	14	65153203		IGR	opensea
cg22810419	-0.0263794	0.000176798	0.0328539	0.777384	0.803763	12	50019012	PRPF40B	Body	shore
cg16663022	-0.0263722	0.000165973	0.0322462	0.782673	0.809045	4	56429381	PDCL2	Body	opensea
cg02446003	0.00754748	0.000361417	0.0418953	0.0437347	0.0361873	9	111775057	CTNNAL1	Body	island
cg05119218	-0.0177399	0.000356182	0.0417719	0.835127	0.852867	5	176327557	HK3	TSS1500	opensea
cg02447462	0.115415	1.71e-05	0.0143479	0.517325	0.401911	19	861071	CFD	Body	island
cg11160337	-0.0263579	5.81e-06	0.00995488	0.871971	0.898328	22	50556532	MOV10L1	Body	opensea
cg13059903	-0.0263529	0.000235362	0.0361471	0.737506	0.763859	11	119617110		IGR	shelf
cg13763339	-0.0263495	0.00027237	0.0380644	0.712639	0.738988	11	70516627	SHANK2	Body	opensea
cg05122794	-0.015839	0.000164654	0.0321075	0.84287	0.858709	3	14993813	NR2C2	5'UTR	shelf
cg05128992	0.00709284	0.000369963	0.0423162	0.0660174	0.0589245	18	3450160	TGIF1	5'UTR	island
cg05198819	0.0614897	2.67e-06	0.00800314	0.520423	0.458933	5	131892439	RAD50	TSS200	shore
cg21798060	-0.0263335	0.000215846	0.0350491	0.900321	0.926654	6	31915010	CFB	Body	opensea
cg27461199	-0.0263267	0.000571049	0.0492343	0.70519	0.731517	6	39585532	KIF6	Body	opensea
cg05213092	-0.0210598	2.68e-06	0.00800314	0.85334	0.8744	9	112887565	AKAP2	TSS1500	opensea
cg26181894	-0.0263221	0.000100066	0.0273424	0.671674	0.697996	11	130274125		IGR	opensea
cg16976478	-0.026321	6.84e-05	0.0237169	0.708474	0.734795	2	237596473		IGR	opensea
cg05218311	0.0139191	0.000105225	0.0277132	0.14149	0.12757	11	79151791	ODZ4	TSS200	island
cg05223766	-0.0288391	0.000546539	0.0485011	0.0755853	0.104424	19	53590304	ZNF160	5'UTR	opensea
cg00693470	-0.0263109	0.000284269	0.0386204	0.696692	0.723003	22	24569292	CABIN1	Body	opensea
cg05225651	-0.0135467	0.000281084	0.0384163	0.895421	0.908968	4	5022540	CYTL1	TSS1500	shore
cg24189112	-0.0263048	0.000179002	0.032922	0.88323	0.909535	5	94313596	MCTP1	Body	opensea
cg01228685	-0.0262992	0.0005917	0.0499817	0.779838	0.806137	8	145031536	PLEC1	Body	shelf
cg24995014	-0.0262878	0.000532899	0.0480694	0.812966	0.839254	22	49934662		IGR	island
cg05241461	0.0283253	0.000145542	0.0306783	0.0934064	0.0650811	19	22816980	ZNF492	TSS200	shore
cg05242257	0.0160827	0.000551442	0.0486456	0.171258	0.155176	16	2588092	PDPK1	5'UTR	island
cg02469457	0.00977662	4.56e-05	0.0207982	0.0667322	0.0569556	2	242254758	2024-09-02	1stExon	island
cg05254689	0.00716189	0.000100521	0.0273528	0.0364998	0.029338	17	74100101	EXOC7	TSS1500	shore
cg05256460	0.00718841	0.000173349	0.0327254	0.0514576	0.0442692	22	50709281	MAPK11	TSS1500	island
cg04139359	-0.0262568	0.000432049	0.0446801	0.664573	0.690829	1	45085438	RNF220	Body	shelf
cg10671946	-0.0262453	0.000144383	0.0306309	0.787249	0.813494	6	31740805	C6orf27	Body	opensea
cg05289639	0.00553704	0.000553082	0.0486732	0.0326091	0.027072	15	40453189	BUB1B	TSS200	island
cg16943704	-0.0262415	1.12e-05	0.0122768	0.656543	0.682785	18	12921467		IGR	opensea
cg05299278	-0.0204072	0.000127991	0.0294947	0.913832	0.93424	17	33885742	SLFN14	TSS1500	opensea
cg06610795	-0.0262165	0.000228878	0.035814	0.679675	0.705891	2	2842624		IGR	opensea
cg01063579	-0.0262152	0.000399077	0.0434974	0.756682	0.782897	16	86715152		IGR	island
cg00135416	-0.0262152	0.000453938	0.0455193	0.854995	0.881211	17	78172177	CARD14	Body	island
cg05302784	0.00605666	0.000538923	0.0482572	0.0550539	0.0489973	17	45056795	RPRML	TSS200	island
cg05309934	0.0106537	4.75e-06	0.0094255	0.0585077	0.047854	10	5855475	GDI2	5'UTR	island
cg06356333	-0.0261885	2.51e-05	0.0161703	0.662106	0.688294	1	54686066		IGR	opensea
cg08023545	-0.0261882	0.0004642	0.0459077	0.537541	0.563729	10	48378859		IGR	opensea
cg16043662	-0.0261814	0.00033209	0.0407678	0.82574	0.851922	2	71721771	DYSF	Body	opensea
cg05349515	-0.0670227	0.000137153	0.0300426	0.856236	0.923258	5	157079506	SOX30	TSS200	island
cg17689871	-0.0261468	3.98e-05	0.0195253	0.763575	0.789722	20	43255232	ADA	ExonBnd	opensea
cg15494122	-0.026139	0.000145259	0.0306783	0.774095	0.800234	12	8758078	AICDA	Body	island
[truncated: 6,804 more rows]

## Sheet: Supplementary Table S2
Supplimentaty Table S2. KEGG (Kyoto Encyclopedia of Genes and Genomes enrichment analysis of the genes corresponding to the differentially methylated probes (DMPs) with adjusted p-value < 0.05
Genes correspnding to the hyper-DMPs
False Discovery Rate	nGenes	Pathway Genes	Fold Enrichment	Pathway	Genes
0.000186911	21	114	3.21995	Path:hsa04724 Glutamatergic synapse	ADCY2 ADCY8 ADCY9 SHANK2 GNAQ GNB2 GRIK3 GRIK4 GRIN2A GRIN2D GRM8 SHANK1 PLD1 SLC38A2 PPP3CC MAPK1 SLC17A6 SLC1A2 SLC1A3 DLGAP1 HOMER3
0.000895374	20	119	2.93777	Path:hsa04722 Neurotrophin signaling pathway	AKT2 FOXO3 NFKBIE NTRK3 PDPK1 SHC3 PLCG2 MAPK1 MAPK11 PSEN2 RAP1A BCL2 RPS6KA2 BDNF SORT1 TP53 TP73 TRAF6 CALM2 CALM3
0.00791914	13	79	2.87642	Path:hsa01521 EGFR tyrosine kinase inhibitor resistance	EGFR AKT2 FOXO3 HGF NRG1 IL6R MET SHC3 PLCG2 MAPK1 BCL2 BCL2L1 STAT3
0.000186911	26	161	2.82282	Path:hsa05206 MicroRNAs in cancer	TRIM71 DNMT3A EFNA5 EGFR DICER1 SIRT1 MARCKS MCL1 MET MYC NOTCH3 PLCG2 DDIT4 MAPK1 RPTOR CCND1 BCL2 FSCN1 STAT3 TNR TP53 TPM1 CCND2 KIF23 HDAC4 CDC25B
0.000895374	21	131	2.8021	Path:hsa04068 FoxO signaling pathway	CDKN2B PLK4 GADD45G FBXO32 EGFR AKT2 FOXG1 FOXO3 SIRT1 SGK3 PDPK1 PRKAB1 PRKAB2 MAPK1 MAPK11 CCND1 SGK1 STAT3 S1PR4 CCND2 HOMER3
0.00625362	16	106	2.63845	Path:hsa04928 Parathyroid hormone synthesis secretion and action	ADCY2 AKAP13 ADCY8 ADCY9 EGFR GNA12 GNAQ MEF2C PDE4C PDE4D PLD1 MAPK1 BCL2 VDR RUNX2 ARHGEF1
0.00431764	18	121	2.60029	Path:hsa04919 Thyroid hormone signaling pathway	MED12L AKT2 ESR1 SIN3A MYC ATP1B1 NOTCH3 ATP2A3 PDPK1 PFKFB2 PLCG2 SLCO1C1 MAPK1 CCND1 THRB TP53 MED17 MED24
0.00363942	20	138	2.5333	Path:hsa04371 Apelin signaling pathway	ADCY2 ADCY8 ADCY9 AKT2 GNAQ GNB2 MEF2C NOS1 NOTCH3 NRF1 PLAT PRKAB1 PRKAB2 MAPK1 CCND1 RYR1 CALM2 CALM3 MAP1LC3A HDAC4
0.00718952	17	119	2.49711	Path:hsa04071 Sphingolipid signaling pathway	SPTLC1 AKT2 GNA12 GNAQ OPRD1 PDPK1 PLD1 PPP2R3C PPP2R2C MAPK1 MAPK11 BCL2 BDKRB2 SMPD2 TP53 NSMAF S1PR4
0.00321633	22	156	2.46509	Path:hsa04218 Cellular senescence	RAD50 CDKN2B GADD45G HIPK1 AKT2 FOXM1 FOXO3 SIRT1 MYC NFATC1 PPP1CB PPP3CC MAPK1 MAPK11 CCND1 TP53 CALM2 CALM3 CAPN2 CCNA1 CCND2 CCND3
0.000895374	27	193	2.44535	Path:hsa05202 Transcriptional misregulation in cancer	GADD45G ETV1 EWSR1 EYA1 FUS FUT8 SIN3A HOXA10 ID2 MEF2C MET MYC PAX5 PAX7 PLAT PPARG BMP2K BCL2L1 SPI1 TP53 WT1 NR4A3 RUNX2 PROM1 CCNA1 CCND2 CCNT2
0.00625362	20	149	2.34628	Path:hsa04261 Adrenergic signaling in cardiomyocytes	ADCY2 ADCY8 ADCY9 AKT2 GNAQ KCNE1 ATP1B1 ATP2A3 PPP1CB PPP2R3C PPP2R2C MAPK1 MAPK11 BCL2 SCN1B SCN4B TPM1 TPM4 CALM2 CALM3
0.00363942	24	181	2.31776	Path:hsa04360 Axon guidance	CDK5 MYL12B SEMA4B SEMA3C DCC EFNA5 ABLIM1 MET PAK1 PARD6A PDPK1 PLCG2 PLXNA2 PPP3CC MAPK1 RGMA PTCH1 NTN4 SLIT1 TRPC4 ABLIM2 PARD6G PLXNA4 NTN1
0.00503116	22	167	2.30272	Path:hsa05225 Hepatocellular carcinoma	FRAT1 GADD45G GSTO2 EGFR AKT2 GSTA4 GSTM4 HGF MET MYC SHC3 PLCG2 MAPK1 CCND1 BCL2L1 SMARCA2 SMARCE1 TP53 TXNRD1 WNT2B DPF3 FZD9
0.00321633	26	200	2.27237	Path:hsa04510 Focal adhesion	MYL12B COL9A3 EGFR AKT2 FLNC PIP5K1C LAMA1 HGF ITGA4 MET PAK1 PDPK1 SHC3 PPP1CB MAPK1 RAP1A CCND1 BCL2 PARVG THBS4 TNR VCL CAPN2 CAV1 CCND2 CCND3
0.00431764	25	197	2.21824	Path:hsa05207 Chemical carcinogenesis-receptor activation	PTGES3 ADCY2 ADCY8 ADCY9 GSTO2 PAQR7 EGFR AKT2 ESR1 FGF3 FGF9 KPNA6 GSTA4 GSTM4 KPNA4 MYC MAPK1 CCND1 BCL2 RPS6KA2 STAT3 KLF5 VDR CCND3 AIP
0.00692842	26	221	2.05644	Path:hsa04024 cAMP signaling pathway	ADCY2 ADCY8 ADCY9 AKT2 GRIN2A GRIN2D HTR1E NFATC1 ATP1B1 NPR1 ATP2A3 PAK1 PDE3A PDE4C PDE4D PLD1 PPP1CB MAPK1 PTCH1 RAP1A BDNF HHIP SST SSTR2 CALM2 CALM3
0.00583218	28	240	2.0393	Path:hsa04020 Calcium signaling pathway	ADCY2 ADCY8 ADCY9 EGFR PTK2B FGF3 FGF9 MCOLN2 GDNF GNAQ GRIN2A GRIN2D HGF HRH2 ITPKA MET NOS1 ATP2A3 NTRK3 P2RX7 PDE1B PLCG2 PPP3CC BDKRB2 RYR1 CALM2 CALM3 CACNA1H
0.00431764	33	294	1.96201	Path:hsa04010 MAPK signaling pathway	GADD45G DUSP4 DUSP7 EFNA5 EGFR AKT2 MECOM FGF3 FGF9 FLNC GNA12 HGF MEF2C MET MYC NFATC1 NFKB2 PAK1 ANGPT4 PPP3CC MAPK1 MAPK11 TAOK1 RAP1A RASGRF2 RPS6KA2 BDNF TP53 TRAF6 MAPKAPK5 CACNA1H RPS6KA4 CDC25B
0.000186911	58	530	1.91288	Path:hsa05200 Pathways in cancer	FRAT1 LPAR6 CDKN2B TFG ADCY2 GADD45G ADCY8 ADCY9 GSTO2 DCC EGFR AKT2 ESR1 MECOM FGF3 FGF9 GNA12 GNAQ GNB2 LAMA1 GSTA4 GSTM4 HGF APAF1 IL6R MET MYC NFKB2 NOTCH3 PLCG2 PLD1 PPARG MAPK1 PTCH1 PTGER4 PLEKHG5 RAD51 CCND1 BCL2 BCL2L1 BDKRB2 HHIP SPI1 STAT3 TP53 TRAF5 TRAF6 TXNRD1 WNT2B NCOA4 CALM2 CALM3 FZD9 CCNA1 CCND2 CCND3 ARHGEF1 KEAP1
Genes correspnding to the hypo-DMPs
False Discovery Rate	nGenes	Pathway Genes	Fold Enrichment	Pathway	Genes
1.96871e-06	25	69	3.10031	Path:hsa04920 Adipocytokine signaling pathway	PPARGC1A CPT1C AKT1 AKT2 ACSL1 ACSL3 ACSL6 MTOR ACACB IKBKB IRS1 PCK1 PRKAG2 ACSL5 MAPK8 MAPK10 RELA RXRA RXRG STAT3 TNFRSF1A TNFRSF1B ACSBG2 TRADD SOCS3
4.24714e-08	34	96	3.03055	Path:hsa05414 Dilated cardiomyopathy	ADCY1 ADCY2 ADCY3 ADCY6 ADCY9 DAG1 AGT ITGA11 LAMA1 ITGA2B ITGA3 ITGA7 ITGB4 ITGB5 ITGB6 ITGB7 ITGB8 LAMA2 MYH6 MYL3 ATP2A3 CACNA2D3 CACNG8 RYR2 SGCD SLC8A1 SLC8A3 TNNC1 CACNA1S CACNA2D1 CACNB1 CACNB3 CACNG1 CACNA2D2
3.4164e-09	40	113	3.02897	Path:hsa04725 Cholinergic synapse	KCNJ18 ADCY1 ADCY2 ADCY3 ADCY6 CHRM1 CHRM2 CHRNB4 ADCY9 PIK3R6 AKT1 AKT2 PIK3R5 FYN GNAO1 GNAQ GNG7 ITPR1 ITPR2 KCNJ6 KCNJ12 KCNJ14 ACHE PIK3R1 PIK3R2 PLCB2 PLCB4 GNG12 MAP2K1 KCNQ5 GNB4 CACNA1A CACNA1B CACNA1S CAMK2A CAMK2B CAMK2G CHRNA6 CREB3L1 KCNQ4
2.15662e-07	31	88	3.01434	Path:hsa04512 ECM-receptor interaction	COL1A1 COL1A2 COL2A1 COL4A1 COL4A2 COL9A2 DAG1 ITGA11 SV2C NPNT LAMA1 HSPG2 TNC ITGA2B ITGA3 ITGA7 ITGB4 ITGB5 ITGB6 ITGB7 ITGB8 AGRN LAMA2 LAMA3 LAMA5 TNR VWF FRAS1 CD44 CD47 SV2B
1.43809e-06	27	77	3.00045	Path:hsa05412 Arrhythmogenic right ventricular cardiomyopathy	DAG1 ITGA11 LAMA1 ITGA2B ITGA3 ITGA7 ITGB4 ITGB5 ITGB6 ITGB7 ITGB8 LAMA2 ATP2A3 LEF1 CACNA2D3 CACNG8 RYR2 SGCD SLC8A1 SLC8A3 CACNA1S CACNA2D1 CACNB1 CACNB3 CACNG1 ACTN3 CACNA2D2
1.09593e-06	30	90	2.85228	Path:hsa05410 Hypertrophic cardiomyopathy	DAG1 AGT ITGA11 LAMA1 ITGA2B ITGA3 ITGA7 ITGB4 ITGB5 ITGB6 ITGB7 ITGB8 LAMA2 MYH6 MYL3 ATP2A3 PRKAG2 CACNA2D3 CACNG8 RYR2 SGCD SLC8A1 SLC8A3 TNNC1 CACNA1S CACNA2D1 CACNB1 CACNB3 CACNG1 CACNA2D2
7.83132e-07	32	98	2.79407	Path:hsa04925 Aldosterone synthesis and secretion	ADCY1 ADCY2 ADCY3 ADCY6 ADCY9 AGT GNAQ NR4A1 ITPR1 ITPR2 KCNJ5 LDLR LIPE NPR1 ATP2B1 ATP2B2 ATP2B4 KCNK9 PDE2A PLCB2 PLCB4 PRKCE CAMK1D CAMK1G CACNA1S CAMK2A CAMK2B CAMK2G CACNA1I CACNA1H CREB3L1 SCARB1
1.35951e-09	50	154	2.7782	Path:hsa04921 Oxytocin signaling pathway	ADCY1 ADCY2 ADCY3 ADCY6 ADCY9 MYL6B PIK3R6 RCAN1 EGFR PIK3R5 PLA2G4F GNAO1 GNAQ ITPR1 ITPR2 KCNJ5 KCNJ6 KCNJ12 KCNJ14 MYLK NFATC1 NFATC2 NFATC3 NOS3 NPR1 PRKAG2 PLCB2 PLCB4 PPP1CB PPP3CA CACNA2D3 MAP2K1 CAMK1D CAMK1G CACNG8 CCND1 RYR1 RYR2 RYR3 CACNA1S CACNA2D1 CACNB1 CACNB3 CACNG1 CAMK2A CAMK2B CAMK2G MYLK3 CACNA2D2 ROCK2
2.16789e-06	31	98	2.70676	Path:hsa04750 Inflammatory mediator reg. of TRP channels	ADCY1 ADCY2 ADCY3 ADCY6 ADCY9 ALOX12 PLA2G4F GNAQ IL1R1 ITPR1 ITPR2 ASIC2 NTRK1 PIK3R1 PIK3R2 PLCB2 PLCB4 PLCG2 PPP1CB PRKCE PRKCH MAPK8 MAPK10 MAP2K3 BDKRB2 TRPV1 TRPM8 CAMK2A CAMK2B CAMK2G PLA2G6
7.83132e-07	34	108	2.69382	Path:hsa04931 Insulin resistance	NR1H3 PPARGC1A SLC27A4 AGT AKT1 AKT2 MTOR ACACB IKBKB INSR IRS1 NOS3 PCK1 PRKAG2 PIK3R1 PIK3R2 PPP1CB PPP1R3C PRKCE PRKCZ MAPK8 MAPK10 PTPN1 PTPRF PYGB PYGM RELA RPS6KA2 STAT3 TNFRSF1A SOCS3 CREB3L1 CREB5 TBC1D4
4.24714e-08	45	149	2.58428	Path:hsa04261 Adrenergic signaling in cardiomyocytes	RAPGEF3 ADCY1 ADCY2 ADCY3 ADCY6 ADCY9 PIK3R6 ADRA1B AGT AKT1 AKT2 PIK3R5 GNAQ KCNE1 MYH6 MYL3 FXYD2 ATP2A3 ATP2B1 ATP2B2 ATP2B4 PLCB2 PLCB4 PPP1CB PPP2R1B PPP2R2C PPP2R5C CACNA2D3 CACNG8 RYR2 SCN1B SLC8A1 SLC8A3 SLC9A1 TNNC1 CACNA1S CACNA2D1 CACNB1 CACNB3 CACNG1 CAMK2A CAMK2B CAMK2G CREB3L1 CACNA2D2
9.2137e-09	50	166	2.57736	Path:hsa04022 cGMP-PKG signaling pathway	PPIF KCNMB2 ADCY1 ADCY2 ADCY3 ADCY6 ADCY9 CNGB1 ADORA1 PIK3R6 ADRA1B AKT1 AKT2 PIK3R5 GNAQ INSR IRS1 ITPR1 ITPR2 KCNMA1 MYH6 MYLK NFATC1 NFATC2 NFATC3 NOS3 FXYD2 NPR1 ATP2A3 ATP2B1 ATP2B2 ATP2B4 PDE2A PDE3A PLCB2 PLCB4 PPP1CB PPP3CA PRKCE MAP2K1 BDKRB2 SLC8A1 SLC8A3 VDAC3 CACNA1S SLC25A31 CREB3L1 MYLK3 ROCK2 GTF2IRD1
1.35951e-09	59	200	2.52427	Path:hsa04510 Focal adhesion	PAK4 PAK6 COL1A1 COL1A2 COL2A1 COL4A1 COL4A2 COL9A2 DIAPH1 DOCK1 EGF EGFR AKT1 AKT2 ITGA11 FLNB PIP5K1C FYN SHC2 LAMA1 PARVB MYLPF TNC IGF1R ITGA2B ITGA3 ITGA7 ITGB4 ITGB5 ITGB6 ITGB7 ITGB8 LAMA2 LAMA3 LAMA5 MYL5 MYLK PDGFA PIK3R1 PIK3R2 PPP1CB MAPK8 MAPK10 MAP2K1 PXN RAC1 CCND1 TLN1 TNR VAV2 VCL VWF CAPN2 TLN2 PIP5K1A ACTN1 MYLK3 MYL10 ROCK2
2.45445e-07	43	148	2.48611	Path:hsa04072 Phospholipase D signaling pathway	RAPGEF3 ADCY1 ADCY2 ADCY3 ADCY6 ADCY9 PIK3R6 DGKG DNM2 AGT EGF EGFR AKT1 AKT2 F2 PTK2B FCER1A PIP5K1C PIK3R5 MTOR FYN PLA2G4F SHC2 CYTH4 GRM4 GRM7 GRM8 INSR PDGFA PIK3R1 PIK3R2 PLCB2 PLCB4 PLCG2 MAP2K1 AGPAT3 AGPAT4 RALGDS SYK TSC2 PIP5K1A DGKZ DGKI
2.37439e-06	36	124	2.48424	Path:hsa04611 Platelet activation	ADCY1 ADCY2 ADCY3 ADCY6 ADCY9 COL1A1 COL1A2 PIK3R6 AKT1 AKT2 F2 ARHGEF12 PIK3R5 FYN PLA2G4F GNAQ ITGA2B ITPR1 ITPR2 MYLK NOS3 PIK3R1 PIK3R2 PLCB2 PLCB4 PLCG2 PPP1CB PRKCZ STIM1 SYK TBXAS1 TLN1 VWF TLN2 VAMP8 MYLK3
7.83132e-07	40	138	2.48024	Path:hsa04371 Apelin signaling pathway	HDAC5 ADCY1 ADCY2 PPARGC1A ADCY3 ADCY6 ADCY9 PIK3R6 AKT1 AKT2 PIK3R5 MTOR GNAQ GNG7 ITPR1 ITPR2 LIPE SMAD2 MYL3 MYLK NOS1 NOS3 NOTCH3 PRKAG2 PLCB2 PLCB4 PRKCE GNG12 MAP2K1 ACTA2 GNB4 CCND1 RYR1 RYR2 RYR3 SLC8A1 SLC8A3 SLC9A1 MYLK3 HDAC4
2.22283e-08	52	181	2.45832	Path:hsa04360 Axon guidance	PAK4 SEMA6C SEMA4F PAK6 EPHB4 ARHGEF12 PLXNB2 ABL1 FYN NGEF ABLIM1 LIMK1 MYL5 NEO1 NFATC2 NFATC3 PIK3R1 PIK3R2 PLCG2 PLXNA1 PLXNA2 WNT4 SEMA4C PPP3CA ENAH PRKCZ PARD3 DPYSL5 SEMA3G RGMA PTCH1 SRGAP1 SEMA6A RAC1 RGS3 ROBO1 SHH SLIT1 SLIT3 FZD3 WNT5B CAMK2A CAMK2B CAMK2G NCK2 ABLIM2 UNC5A PLXNA4 BOC NTN1 ROCK2 SRGAP3
3.4164e-09	61	217	2.40538	Path:hsa04810 Reg. of actin cytoskeleton	PAK4 ARPC1A PAK6 IQGAP2 CHRM1 CHRM2 IQGAP3 DIAPH1 DOCK1 EGF EGFR F2 SPATA13 FGF1 FGF6 FGF9 ITGA11 ARHGEF12 PIP5K1C CYFIP2 GIT1 MYLPF APC ITGA2B ITGA3 ITGA7 ITGAL ITGAM ITGB4 ITGB5 ITGB6 ITGB7 ITGB8 LIMK1 MYH9 MYH10 MYL5 MYLK ARHGEF4 PDGFA PIK3R1 PIK3R2 PIP4K2A PPP1CB ENAH BRK1 GNG12 MAP2K1 PXN RAC1 BDKRB2 SLC9A1 VAV2 VCL MYH14 DIAPH3 PIP5K1A ACTN1 MYLK3 MYL10 ROCK2
9.13516e-08	61	240	2.17486	Path:hsa04020 Calcium signaling pathway	TRDN ADCY1 ADCY2 ADCY3 CHRM1 CHRM2 PLCD3 ADCY9 ADORA2A ADRA1B EGF EGFR ERBB3 PTK2B FGF1 FGF6 FGF9 GNA15 GNAQ ITPR1 ITPR2 ASPH MYLK NOS1 NOS3 ATP2A3 ATP2B1 ATP2B2 NTRK1 NTRK2 ATP2B4 P2RX4 PDGFA PLCB2 PLCB4 PLCG2 PPP3CA CAMK1D CAMK1G BDKRB2 RYR1 RYR2 RYR3 SLC8A1 SLC8A3 STIM1 TNNC1 VDAC3 CACNA1A CACNA1B CACNA1S ORAI2 CAMK2A CAMK2B CAMK2G SLC25A31 CASQ2 CACNA1I CACNA1H P2RX6 MYLK3
3.60895e-08	82	354	1.98209	Path:hsa04151 PI3K-Akt signaling pathway	SGK2 CDC37 CHRM1 CHRM2 COL1A1 COL1A2 COL2A1 COL4A1 COL4A2 COL9A2 CSF3R PIK3R6 EGF EGFR ERBB3 AKT1 AKT2 FGF1 FGF6 FGF9 ITGA11 FOXO3 PIK3R5 SGK3 MTOR GHR GNG7 LAMA1 NR4A1 TNC IFNAR2 IGF1R IKBKB IL3 IL4R IL7 INSR IRS1 ITGA2B ITGA3 ITGA7 ITGB4 ITGB5 ITGB6 ITGB7 ITGB8 LAMA2 LAMA3 LAMA5 NGFR NOS3 NTRK1 NTRK2 PCK1 ANGPT4 PDGFA PIK3R1 PIK3R2 PPP2R1B PPP2R2C PPP2R5C PKN1 GNG12 MAP2K1 RPTOR RAC1 RBL2 GNB4 …

## Sheet: Supplementary Table S3
Supplimentaty Table S3. Features of differentially methylated probes (DMPs) among cirrohsis patietns with HCC compared to patietns without HCC after excluding all HCV active patietns from the analysis.
Probe ID	Delta_beta	P.Value	adj.P.Val	Tumor_AVG	Cirrhosis_AVG	CHR	MAPINFO	gene	feature	cgi	Importance Score	HR	Low 95 % CI	High 95% CI	P-value
cg13674437	-0.227047	3.05049e-11	1.13008e-05	0.3592	0.586247	10	127823118	ADAM12	Body	opensea		0.2419	0.08706	0.6724	< 0.01
cg25448523	-0.156533	1.51889e-08	0.00115791	0.232893	0.389426	14	24780716	LTB4R2	Body	island		0.247	0.08947	0.6818	< 0.01
cg10832093	-0.150376	1.9041e-08	0.00115791	0.242195	0.392571	12	131303194	STX2	Body	island		0.313	0.1286	0.7615	< 0.05
cg06758847	0.172268	4.72661e-07	0.00299319	0.490272	0.318004	8	18712428	PSD3	Body	opensea	0.11	7.973	2.614	24.32	<0.001
cg24595678	0.161334	6.51257e-07	0.00324302	0.6061	0.444766	8	18712024	PSD3	Body	opensea	0.23	11.52	3.315	40.01	<0.001
cg06378142	-0.322504	1.96294e-06	0.00513994	0.421689	0.744192	19	50119633	PRR12	Body	shore		0.1438	0.04735	0.4365	<0.001
cg24371990	-0.150306	8.4349e-06	0.00888539	0.270598	0.420905	18	44770781		IGR	shelf		0.4514	0.1788	1.14	> 0.05
cg25716013	0.160108	9.67883e-06	0.00935631	0.568007	0.407899	6	75954053	COX7A2	TSS1500	opensea		2.133	0.8498	5.354	> 0.05
cg08269402	0.289709	2.0059e-05	0.012049	0.695317	0.405608	6	32549631	HLA-DRB1	Body	shelf		1.519	0.6207	3.717	> 0.05
cg04316580	-0.162971	4.17074e-05	0.0160535	0.558527	0.721498	6	53530944	KLHL31	TSS1500	opensea		0.3353	0.1278	0.8794	<0.05
cg23019889	0.173534	7.79676e-05	0.020668	0.485911	0.312376	1	146544044		IGR	island		2.491	0.9906	6.262	> 0.05
cg08167410	-0.219872	0.000241004	0.0320006	0.352718	0.57259	9	37062050		IGR	opensea		0.4028	0.1593	1.018	> 0.05
cg22355889	0.199556	0.000253396	0.0326903	0.231007	0.0314515	11	107461585	ELMOD1	TSS1500	shore		1.695	0.6918	4.152	> 0.05
cg25374269	-0.221595	0.000303369	0.0348169	0.464537	0.686132	13	44887281		IGR	opensea		0.3052	0.1166	0.7987	<0.05
cg15443223	-0.207406	0.000423206	0.0392147	0.583271	0.790678	17	57401781		IGR	opensea		0.3047	0.1167	0.7953	<0.05
cg14859874	0.218615	0.000453525	0.0403651	0.355444	0.136828	1	154238265	UBAP2L	Body	opensea		1.716	0.6997	4.209	> 0.05
cg10326673	-0.212305	0.000551475	0.0435048	0.139522	0.351826	2	30669757	LCLAT1	TSS1500	shore		0.6029	0.2459	1.478	> 0.05
cg26146732	0.166991	0.000561673	0.0438379	0.783733	0.616742	14	70690454		IGR	opensea		3.418	1.302	8.97	<0.05
cg09972436	-0.287471	0.000570284	0.0440887	0.327796	0.615266	1	152572044	LCE3C	TSS1500	opensea		0.4984	0.1985	1.251	> 0.05
cg09780996	0.190515	0.00063459	0.045889	0.445564	0.255048	16	49056918		IGR	opensea		1.116	0.462	2.695	> 0.05
cg01418618	-0.157932	0.000675147	0.0470905	0.653918	0.811851	19	12377078		IGR	island		0.5914	0.2412	1.45	> 0.05
cg15652532	-0.186346	0.000746046	0.0488919	0.156937	0.343283	2	30669759	LCLAT1	TSS1500	shore		0.6029	0.2459	1.478	> 0.05
cg13967339	0.186048	0.000759063	0.0491975	0.653399	0.467351	8	17533669	MTUS1	Body	opensea		2.436	0.9679	6.131	> 0.05
cg25134647	0.282377	0.000761507	0.0492161	0.493622	0.211245	12	25454990		IGR	opensea		2.156	0.8544	5.44	> 0.05
cg15342452	-0.129164	9.24542e-12	6.85009e-06	0.487396	0.61656	10	127823065	ADAM12	Body	opensea
cg18448782	-0.0272269	1.43818e-09	0.000355191	0.612296	0.639522	12	1702235	FBXL14	1stExon	shore
cg07247167	-0.0367592	2.10952e-09	0.000390745	0.669642	0.706401	19	51891365	LIM2	TSS200	opensea
cg17033837	-0.0268335	2.83033e-09	0.000419407	0.857359	0.884192	1	111024858	CYMP	Body	opensea
cg07336038	-0.0219701	8.43966e-09	0.00104218	0.884444	0.906414	12	114351622	RBM19	Body	opensea
cg02367558	-0.0218756	1.85588e-08	0.00115791	0.881513	0.903389	11	487916	PTDSS2	Body	shore
cg18046311	-0.0291792	2.02662e-08	0.00115791	0.852642	0.881821	12	49222623	CACNB3	3'UTR	opensea
cg13247402	0.0805391	2.05917e-08	0.00115791	0.791336	0.710797	14	96087205		IGR	opensea
cg12349832	-0.0430244	2.23309e-08	0.00115791	0.329131	0.372155	17	72951240	C17orf28	Body	opensea
cg09662329	-0.0363529	2.49748e-08	0.00115791	0.489311	0.525664	1	16062445	SLC25A34	TSS1500	shelf
cg26628100	-0.0287216	2.52688e-08	0.00115791	0.848842	0.877564	16	1615017	IFT140	Body	opensea
cg19121684	-0.030033	2.58584e-08	0.00115791	0.805344	0.835377	12	120652844	PXN	Body	shore
cg19910200	-0.0362538	2.62369e-08	0.00115791	0.78735	0.823604	19	55888150	TMEM190	TSS200	shore
cg06594458	-0.0212019	2.65678e-08	0.00115791	0.901193	0.922395	6	1644356	GMDS	Body	opensea
cg15368941	-0.0368678	3.29479e-08	0.0013562	0.809889	0.846757	18	72847691		IGR	opensea
cg10797737	-0.0309411	3.58224e-08	0.00137699	0.729013	0.759954	14	105965379	C14orf80	3'UTR	shore
cg18476795	-0.0168549	3.71698e-08	0.00137699	0.905383	0.922238	18	56455224		IGR	opensea
cg15545541	-0.100097	4.45437e-08	0.00149056	0.345387	0.445484	14	24780724	LTB4R2	Body	island
cg20973476	-0.0472154	4.5285e-08	0.00149056	0.895551	0.942767	12	133015982		IGR	shore
cg06506864	-0.0354217	4.67647e-08	0.00149056	0.871911	0.907333	7	34698188	NPSR1	Body	opensea
cg24286453	-0.0895913	5.34373e-08	0.00149056	0.638599	0.72819	12	5833064	ANO2	Body	opensea
cg13464059	-0.0357366	5.45049e-08	0.00149056	0.765439	0.801175	19	2334565	SPPL2B	Body	island
cg05678739	0.0479627	5.6475e-08	0.00149056	0.88278	0.834817	12	114679711		IGR	opensea
cg14533199	-0.0263658	5.80227e-08	0.00149056	0.89915	0.925516	2	9432830	ASAP2	Body	opensea
cg08099431	0.0413419	5.96141e-08	0.00149056	0.915342	0.874	15	61346347	RORA	Body	opensea
cg06823034	-0.127525	6.01768e-08	0.00149056	0.156805	0.28433	14	24780734	LTB4R	5'UTR	island
cg09449988	-0.0780026	6.05632e-08	0.00149056	0.369265	0.447268	7	151328116	PRKAG2	Body	opensea
cg11018650	0.0155309	6.23652e-08	0.00149056	0.0741275	0.0585966	16	67572284	FAM65A	Body	island
cg14613250	-0.025732	6.4864e-08	0.00150184	0.720874	0.746606	19	42554908	GRIK5	Body	opensea
cg23105605	0.0225364	7.16478e-08	0.00157777	0.925558	0.903021	6	166240579		IGR	island
cg01070560	-0.0279937	7.24023e-08	0.00157777	0.906468	0.934462	8	3047756	CSMD1	Body	opensea
cg18769751	-0.0385957	8.28646e-08	0.00169555	0.706386	0.744982	19	14065452	DCAF15	Body	shore
cg15364618	-0.128529	8.41279e-08	0.00169555	0.13495	0.26348	14	24780551	LTB4R2	Body	island
cg07883333	-0.0226726	8.61085e-08	0.00169555	0.882701	0.905373	1	161009753	TSTD1	TSS1500	shore
cg04115551	-0.0189463	8.69608e-08	0.00169555	0.886438	0.905385	21	43932903	SLC37A1	5'UTR	shore
cg09319202	0.0100881	9.17673e-08	0.00174338	0.0388559	0.0287678	1	111506715	C1orf103	TSS200	island
cg04921704	-0.0230924	9.43431e-08	0.00174751	0.910998	0.934091	12	51055886	DIP2B	Body	opensea
cg02578274	-0.0262678	9.88147e-08	0.00177685	0.825204	0.851472	9	130257600	LRSAM1	ExonBnd	opensea
cg02659581	-0.0236753	1.02935e-07	0.00177685	0.795862	0.819537	1	3467842	MEGF6	Body	opensea
cg23569711	0.00917371	1.053e-07	0.00177685	0.0516376	0.0424639	6	28891915	TRIM27	TSS200	island
cg05319679	-0.0132129	1.0552e-07	0.00177685	0.933122	0.946335	16	3569108	CLUAP1	Body	opensea
cg24276315	-0.0794813	1.10233e-07	0.00181497	0.550218	0.6297	1	8543236	RERE	Body	opensea
cg20007347	-0.0502853	1.26744e-07	0.00200656	0.462788	0.513074	8	135607141	ZFAT	Body	opensea
cg26985985	-0.0612254	1.28189e-07	0.00200656	0.725228	0.786454	14	53260090		IGR	shore
cg16126178	-0.0262944	1.29994e-07	0.00200656	0.853442	0.879737	14	105239857	AKT1	Body	shore
cg17945419	0.0124421	1.40449e-07	0.0021237	0.044512	0.0320699	10	102504297	PAX2	TSS1500	island
cg06781788	-0.0158366	1.48905e-07	0.00219094	0.902902	0.918739	7	151129263	CRYGN	Body	island
cg05545777	0.128078	1.50811e-07	0.00219094	0.449191	0.321113	5	101119128		IGR	opensea
cg14937617	-0.0229523	1.549e-07	0.00220708	0.919594	0.942547	11	128318241		IGR	shelf
cg06796435	-0.122158	1.69641e-07	0.00236399	0.188416	0.310573	14	24780682	LTB4R2	Body	island
cg19010566	-0.023508	1.72294e-07	0.00236399	0.751994	0.775502	20	23062796	CD93	3'UTR	opensea
cg04855678	0.0251971	1.78467e-07	0.00238363	0.365285	0.340088	3	195946921	OSTalpha	Body	opensea
cg07166360	0.0138947	1.80159e-07	0.00238363	0.0436151	0.0297204	3	137483071	SOX14	TSS200	island
cg01782486	-0.041057	1.84976e-07	0.00240442	0.623256	0.664313	1	154986512	ZBTB7B	5'UTR	shelf
cg07025389	-0.0403941	1.89378e-07	0.00240595	0.608216	0.64861	17	77795779		IGR	opensea
cg06557421	-0.0924452	1.95578e-07	0.00240595	0.221297	0.313742	10	125650718	CPXM2	Body	shore
cg18626683	0.0809399	1.96469e-07	0.00240595	0.854388	0.773448	1	170659175	PRRX1	Body	opensea
cg00969162	-0.0245532	1.98624e-07	0.00240595	0.864189	0.888742	21	43547923	UMODL1	Body	island
cg18067856	-0.0229332	2.0133e-07	0.00240595	0.937647	0.960581	4	38761862		IGR	opensea
cg08934126	0.025472	2.15875e-07	0.00245662	0.276098	0.250626	1	9942543	CTNNBIP1	5'UTR	opensea
cg18769855	-0.0247794	2.20139e-07	0.00245662	0.718615	0.743395	11	7489206	SYT9	3'UTR	opensea
cg06323306	-0.0133751	2.22728e-07	0.00245662	0.918171	0.931546	2	26683715	OTOF	ExonBnd	opensea
cg04396745	0.0722731	2.24618e-07	0.00245662	0.714138	0.641865	13	112649170	LINC00403	Body	opensea
cg26310551	-0.0994314	2.27494e-07	0.00245662	0.120761	0.220192	14	24780540	LTB4R2	Body	island
cg12748839	-0.0162161	2.28532e-07	0.00245662	0.917872	0.934088	11	86588034		IGR	opensea
cg16446317	-0.0226272	2.31565e-07	0.00245662	0.896142	0.918769	17	77490891	RBFOX3	5'UTR	opensea
cg27554123	-0.0878421	2.35335e-07	0.00245662	0.549817	0.637659	6	34714788		IGR	opensea
cg04560288	-0.032627	2.35411e-07	0.00245662	0.674183	0.70681	2	121526132		IGR	opensea
cg18168767	-0.0208309	2.54232e-07	0.00260009	0.894046	0.914877	1	6586062	NOL9	Body	opensea
cg12717944	-0.0285438	2.56178e-07	0.00260009	0.796834	0.825378	11	61647736	FADS3	Body	opensea
cg06001315	-0.0247863	2.72848e-07	0.00270659	0.770313	0.795099	15	41044560	RMDN3	Body	shelf
cg12082015	0.0811153	2.77383e-07	0.00270659	0.771598	0.690483	2	147789639		IGR	opensea
cg22182612	0.137906	2.7763e-07	0.00270659	0.557848	0.419941	3	62304134	C3orf14	TSS1500	shore
cg26587810	-0.0148949	2.83593e-07	0.00272881	0.943761	0.958656	7	86822454	DMTF1	Body	opensea
cg23304156	-0.0249664	2.90239e-07	0.00275696	0.733792	0.758759	19	16466421		IGR	island
cg07791404	0.0134511	3.04543e-07	0.00285622	0.0550731	0.041622	6	28891716	TRIM27	5'UTR	island
cg15114304	-0.023503	3.1076e-07	0.0028781	0.905839	0.929342	7	98006582	BAIAP2L1	Body	opensea
cg17425550	-0.0324495	3.16785e-07	0.00289767	0.84414	0.876589	2	129260966		IGR	opensea
cg04138706	-0.04459	3.24857e-07	0.00289915	0.769919	0.814509	18	32275480	DTNA	5'UTR	opensea
cg14144505	-0.0327256	3.35931e-07	0.00289915	0.875472	0.908198	10	73744395	CHST3	5'UTR	opensea
cg16046810	-0.0272763	3.52695e-07	0.00289915	0.834538	0.861814	1	1140664	TNFRSF18	Body	shore
cg10193721	-0.120707	3.52937e-07	0.00289915	0.157725	0.278432	14	24780691	LTB4R2	Body	island
cg12232373	-0.0207703	3.58175e-07	0.00289915	0.872812	0.893582	17	3563924	CTNS	Body	opensea
cg20350318	-0.0239178	3.6795e-07	0.00289915	0.843722	0.86764	20	3091342	UBOX5-AS1	Body	opensea
cg18854424	-0.056183	3.69998e-07	0.00289915	0.714129	0.770312	1	2615690		IGR	opensea
cg20455040	-0.0360256	3.77177e-07	0.00289915	0.787972	0.823997	12	6379869		IGR	opensea
cg17780995	0.00977132	3.77823e-07	0.00289915	0.0403011	0.0305298	17	61905253	FTSJ3	TSS1500	shore
cg01168115	-0.0272244	3.8105e-07	0.00289915	0.784225	0.81145	6	31860644	EHMT2	Body	shelf
cg22401251	-0.0474591	3.82585e-07	0.00289915	0.645039	0.692498	15	84659917	ADAMTSL3	Body	opensea
cg08890002	-0.0370643	3.82754e-07	0.00289915	0.662631	0.699696	19	35988608	DMKN	3'UTR	opensea
cg26762418	0.0546671	3.88249e-07	0.00289915	0.483272	0.428605	3	154147953	GPR149	TSS1500	shore
cg15842957	-0.0260561	3.94882e-07	0.00289915	0.851672	0.877728	6	36690277	RAB44	Body	opensea
cg11200414	-0.027707	3.9706e-07	0.00289915	0.864193	0.8919	1	213405366	RPS6KC1	Body	opensea
cg13415928	0.0638806	3.98635e-07	0.00289915	0.819037	0.755156	1	4000673	LINC01346	Body	opensea
cg26888063	-0.0182459	3.98948e-07	0.00289915	0.870278	0.888524	2	109605969	EDAR	TSS200	opensea
cg26638005	0.0764289	4.00503e-07	0.00289915	0.354621	0.278192	2	131090049		IGR	opensea
cg25422895	-0.022372	4.04274e-07	0.00289915	0.891807	0.914179	8	28921948		IGR	opensea
cg09540019	-0.0241642	4.05166e-07	0.00289915	0.74197	0.766134	19	6023025	RFX2	Body	shore
cg15111093	0.0751063	4.0735e-07	0.00289915	0.211668	0.136562	8	32546477	NRG1	Body	opensea
cg10932371	-0.0188242	4.09662e-07	0.00289915	0.906049	0.924873	2	238952791	UBE2F-SCLY	Body	opensea
cg11596071	-0.0190254	4.10227e-07	0.00289915	0.851167	0.870193	6	82524879	LINC01526	TSS1500	opensea
cg17972213	-0.0332599	4.10856e-07	0.00289915	0.552072	0.585332	1	101704898	S1PR1	Body	shelf
cg14340128	-0.0239335	4.19221e-07	0.00291275	0.902404	0.926337	20	32949932	ITCH	TSS1500	shore
cg18244515	-0.031851	4.20647e-07	0.00291275	0.774699	0.80655	1	228333668	GUK1	Body	opensea
cg13152690	-0.0272799	4.25895e-07	0.00292179	0.542322	0.569601	14	91695017		IGR	opensea
cg07818689	-0.0450022	4.3411e-07	0.00293553	0.667053	0.712055	19	53600825	ZNF160	5'UTR	opensea
cg17799013	-0.0348799	4.35822e-07	0.00293553	0.698474	0.733354	3	194428973	LOC100507391	TSS200	opensea
cg05238445	-0.0224835	4.43357e-07	0.00295937	0.834983	0.857466	5	111535409	EPB41L4A	Body	opensea
cg16302655	0.0671108	4.50656e-07	0.00296506	0.501198	0.434087	11	113185879	TTC12	5'UTR	shore
cg26431343	0.144807	4.52213e-07	0.00296506	0.684746	0.539939	22	32808764	C22orf28	TSS1500	shore
cg19550914	-0.0330745	4.59986e-07	0.00298387	0.764153	0.797227	3	52084505	DUSP7	3'UTR	opensea
cg00202479	-0.0550353	4.63136e-07	0.00298387	0.758741	0.813777	6	31760383	VARS	Body	shelf
cg04248512	-0.0646914	4.70189e-07	0.00299319	0.530412	0.595103	12	133016503		IGR	shore
cg06074210	0.0835995	4.85381e-07	0.0030069	0.614376	0.530777	13	88452035		IGR	opensea
cg01737466	-0.037424	4.87391e-07	0.0030069	0.842724	0.880148	1	2512442	LOC100996583	Body	opensea
cg26662102	-0.0254749	4.92992e-07	0.0030069	0.837106	0.862581	1	4758079	AJAP1	Body	opensea
cg16727906	-0.055781	4.94395e-07	0.0030069	0.654747	0.710528	2	128473997	WDR33	Body	shelf
cg01435151	-0.0686718	4.9771e-07	0.0030069	0.769441	0.838113	12	28232414		IGR	opensea
cg15370783	-0.0241151	4.99177e-07	0.0030069	0.804892	0.829007	10	49753546	ARHGAP22	Body	opensea
cg12360047	-0.0140429	5.08332e-07	0.00303736	0.913678	0.927721	11	27423463	LGR4	Body	opensea
cg20407496	-0.0214448	5.24373e-07	0.0030753	0.934132	0.955577	15	86215274	AKAP13	Body	opensea
cg27651070	-0.0311703	5.25003e-07	0.0030753	0.84209	0.87326	11	46391669	DGKZ	Body	shelf
cg14124151	-0.0266024	5.29381e-07	0.0030753	0.632602	0.659204	9	137839777		IGR	opensea
cg13954457	0.0433403	5.31286e-07	0.0030753	0.224294	0.180953	5	167956819	FBLL1	Body	island
cg08490349	-0.0216967	5.43295e-07	0.00310924	0.852929	0.874626	17	17086207	MPRIP	Body	opensea
cg05213092	-0.0229554	5.45541e-07	0.00310924	0.855858	0.878813	9	112887565	AKAP2	TSS1500	opensea
cg24678938	-0.0441931	5.62753e-07	0.00318285	0.690989	0.735183	1	109751226		IGR	opensea
cg02768585	-0.0294755	5.73796e-07	0.00320738	0.739188	0.768663	6	109557073	LOC100996634	TSS1500	opensea
cg25576711	-0.0918004	5.76832e-07	0.00320738	0.110843	0.202643	14	24780557	LTB4R2	Body	island
cg12913512	-0.0386353	5.85369e-07	0.00320738	0.890909	0.929545	5	24488007	CDH10	Body	opensea
cg14123992	-0.045077	5.87235e-07	0.00320738	0.758062	0.803139	19	45407868	APOE	TSS1500	shelf
cg14658630	-0.0174513	5.88735e-07	0.00320738	0.927085	0.944536	6	107390422	BEND3	Body	island
cg21576809	-0.0208844	5.96215e-07	0.00321293	0.932876	0.95376	3	141319468	RASA2	Body	opensea
cg00186916	-0.015373	5.98426e-07	0.00321293	0.92293	0.938303	8	9227318		IGR	opensea
cg08383619	-0.0381236	6.13512e-07	0.00324262	0.620845	0.658969	3	50302371		IGR	opensea
cg17343483	-0.0192838	6.15989e-07	0.00324262	0.881489	0.900773	2	97527523	SEMA4C	Body	island
cg16024613	-0.0390628	6.18599e-07	0.00324262	0.455754	0.494816	19	17163492	HAUS8	Body	opensea
cg21832767	-0.0201111	6.28173e-07	0.00324262	0.929399	0.949511	4	41063062	APBB2	5'UTR	opensea
cg01808756	-0.0211385	6.33121e-07	0.00324262	0.904208	0.925347	9	95492249	BICD2	Body	opensea
cg08376924	-0.0223095	6.38654e-07	0.00324262	0.893677	0.915986	7	157622221	PTPRN2	Body	shelf
cg17692689	-0.0198643	6.40117e-07	0.00324262	0.909228	0.929093	19	32044781		IGR	opensea
cg02016130	0.0604655	6.4164e-07	0.00324262	0.212612	0.152146	4	53578359	SNORA26	TSS1500	island
cg26485159	0.093521	6.43345e-07	0.00324262	0.810754	0.717233	5	4511755		IGR	opensea
cg20138839	-0.0261981	6.52179e-07	0.00324302	0.861963	0.888161	16	67000276	CES3	Body	opensea
cg19535672	-0.0648004	6.59174e-07	0.00325595	0.213871	0.278671	2	27530455	UCN	Body	island
cg25084103	-0.024867	7.04519e-07	0.00344876	0.804324	0.829191	15	63887385	USP3-AS1	Body	opensea
cg01527637	-0.029877	7.12268e-07	0.00344876	0.776526	0.806404	3	72308857		IGR	opensea
cg05363005	-0.0392878	7.19875e-07	0.00344876	0.844125	0.883413	20	59835988	CDH4	Body	opensea
cg12908802	0.0234169	7.21144e-07	0.00344876	0.161403	0.137986	7	45129214	NACAD	TSS1500	shore
cg23852488	-0.0321372	7.21482e-07	0.00344876	0.811419	0.843556	2	242087503	PASK	5'UTR	shore
cg02524977	0.030186	7.27261e-07	0.0034541	0.781088	0.750902	17	63629811		IGR	opensea
cg16324783	-0.0282706	7.49586e-07	0.00353033	0.652632	0.680903	14	100123757	HHIPL1	Body	shore
cg12497866	-0.0471154	7.53012e-07	0.00353033	0.809122	0.856238	22	45501556		IGR	opensea
cg03021496	-0.0303982	7.58452e-07	0.00353033	0.803241	0.833639	6	71997462	OGFRL1	TSS1500	shore
cg27616378	-0.0266862	7.6237e-07	0.00353033	0.816368	0.843054	3	126328226	TXNRD3IT1	TSS1500	opensea
cg10642375	-0.0325275	7.82297e-07	0.00354254	0.857643	0.89017	17	78032296	CCDC40	Body	island
cg24938913	-0.0598207	7.83572e-07	0.00354254	0.384835	0.444656	6	146055409	LOC100507557	TSS1500	shore
cg19446360	-0.0163407	7.88527e-07	0.00354254	0.897246	0.913587	3	50386402	NPRL2	Body	shore
cg03893588	0.0520432	7.9196e-07	0.00354254	0.624214	0.572171	22	49153427		IGR	opensea
cg20272463	-0.0181909	8.00149e-07	0.00354254	0.89578	0.913971	1	36856866		IGR	opensea
cg22353097	-0.0457374	8.01466e-07	0.00354254	0.236259	0.281996	1	116521539	SLC22A15	Body	shelf
cg10652508	-0.0273121	8.05565e-07	0.00354254	0.714314	0.741627	19	2809933	THOP1	Body	shore
cg02721558	-0.0266584	8.08983e-07	0.00354254	0.775776	0.802434	10	11047269	CELF2	5'UTR	opensea
cg19586698	-0.0464934	8.09529e-07	0.00354254	0.42833	0.474824	8	92097851	OTUD6B	3'UTR	opensea
cg05583456	-0.0310689	8.12819e-07	0.00354254	0.859557	0.890626	10	13698485	FRMD4A	Body	shore
cg13973105	-0.0273673	8.51395e-07	0.00368066	0.842101	0.869468	22	19491534	CDC45	Body	opensea
cg09399176	-0.0441474	8.54446e-07	0.00368066	0.390363	0.434511	11	15135329	INSC	TSS1500	shore
cg04550245	0.104843	8.68831e-07	0.00370972	0.838465	0.733622	12	119259641		IGR	opensea
cg04406254	-0.0272363	8.71206e-07	0.00370972	0.67766	0.704897	19	45407945	APOE	TSS1500	shelf
cg00617964	-0.0164861	8.76322e-07	0.00371018	0.916543	0.933029	9	5890820	MLANA	TSS200	opensea
cg22398359	-0.0339126	8.88734e-07	0.00373385	0.830583	0.864496	1	53558066	SLC1A7	Body	shore
cg05933651	-0.0224027	8.91992e-07	0.00373385	0.852117	0.87452	17	47009021	SNF8	Body	opensea
cg05958394	-0.0237345	8.99902e-07	0.00373783	0.850119	0.873853	10	81105804	PPIF	TSS1500	shore
cg02956127	-0.0276193	9.03032e-07	0.00373783	0.75705	0.78467	7	150104713	LOC728743	Body	island
cg15764955	-0.0268116	9.1218e-07	0.00374307	0.831574	0.858386	10	81928923	ANXA11	Body	opensea
cg07257505	-0.0256303	9.21593e-07	0.00374307	0.858332	0.883962	17	8383621	MYH10	Body	shelf
cg20810345	0.101227	9.22645e-07	0.00374307	0.671631	0.570403	1	240162334		IGR	shore
cg23511172	-0.0254082	9.27336e-07	0.00374307	0.821794	0.847202	3	52446893	PHF7	5'UTR	shore
cg06817634	0.0869987	9.29558e-07	0.00374307	0.72534	0.638342	8	47830092		IGR	opensea
cg09803002	-0.04151	9.4646e-07	0.00379053	0.639337	0.680847	11	119039103	NLRX1	TSS1500	shore
cg02429595	-0.0316542	9.58192e-07	0.00380237	0.863153	0.894807	19	18279515	PIK3R2	Body	island
cg01987727	0.0568389	9.5968e-07	0.00380237	0.863341	0.806503	12	46459113		IGR	opensea
cg01116952	-0.0187614	9.77988e-07	0.00381351	0.950967	0.969729	2	198112023	ANKRD44	Body	opensea
cg20824744	-0.0232082	9.78095e-07	0.00381351	0.875268	0.898476	8	93771299	FLJ46284	Body	opensea
cg07475429	-0.067918	9.8111e-07	0.00381351	0.844316	0.912234	3	1048884		IGR	opensea
cg17477740	-0.0257961	9.83078e-07	0.00381351	0.791359	0.817156	12	122618715	MLXIP	Body	opensea
cg05799122	0.0836262	1.00009e-06	0.00385927	0.780508	0.696882	14	29140599		IGR	opensea
cg11994229	-0.0310882	1.01229e-06	0.00388611	0.807395	0.838483	2	153310258	FMNL2	Body	opensea
cg27168443	-0.0344395	1.02846e-06	0.00390595	0.728127	0.762567	16	67188147	TRADD	3'UTR	shore
cg11488020	-0.0377411	1.03357e-06	0.00390595	0.775753	0.813494	8	145813981	KIAA1688	Body	island
cg06406294	0.0251869	1.03682e-06	0.00390595	0.142194	0.117007	21	34915161	GART	1stExon	island
cg13920278	-0.0631644	1.03854e-06	0.00390595	0.666841	0.730006	9	93852285		IGR	opensea
cg15164158	-0.0321684	1.05225e-06	0.00393751	0.82123	0.853399	9	72649412		IGR	opensea
cg06356333	-0.0302683	1.06807e-06	0.00397664	0.664678	0.694946	1	54686066		IGR	opensea
cg03573293	0.105338	1.08259e-06	0.00401055	0.606488	0.501151	13	109815475	MYO16	Body	opensea
cg04211451	-0.0562926	1.09358e-06	0.0040311	0.510796	0.567089	5	176033679	GPRIN1	5'UTR	shelf
cg22847031	-0.0386782	1.11063e-06	0.0040426	0.659067	0.697745	11	233688	SIRT3	5'UTR	shelf
cg04261791	0.0124614	1.11484e-06	0.0040426	0.0663658	0.0539045	1	109289295	STXBP3	5'UTR	island
cg14497851	0.0104515	1.1153e-06	0.0040426	0.0377801	0.0273286	6	170599833	DLL1	TSS200	island
cg24331428	-0.0559447	1.11853e-06	0.0040426	0.525526	0.581471	16	81465868		IGR	opensea
cg17530152	-0.0149645	1.12855e-06	0.0040426	0.885828	0.900793	10	90692333		IGR	opensea
cg02566695	-0.0148155	1.13546e-06	0.0040426	0.931103	0.945919	9	126224390	DENND1A	Body	opensea
cg11101937	-0.0382693	1.136e-06	0.0040426	0.684796	0.723066	17	62134320	ERN1	Body	opensea
cg06950057	-0.0266742	1.14104e-06	0.0040426	0.797035	0.823709	2	10576302		IGR	shelf
cg00642274	0.0333081	1.15275e-06	0.0040426	0.0912829	0.0579747	2	85633015	CAPG	5'UTR	opensea
cg17537683	0.083592	1.1567e-06	0.0040426	0.811306	0.727714	2	55239067	RTN4	Body	opensea
cg12349472	-0.0383416	1.1609e-06	0.0040426	0.738272	0.776614	15	34650784		IGR	opensea
cg05439724	-0.0148529	1.16601e-06	0.0040426	0.925357	0.94021	13	24038285		IGR	shelf
cg22208541	-0.0133029	1.16763e-06	0.0040426	0.934824	0.948127	22	25577777	KIAA1671	Body	shelf
cg14927641	-0.0965731	1.19326e-06	0.00409822	0.33333	0.429903	7	49678007		IGR	opensea
cg05670472	-0.0765026	1.19582e-06	0.00409822	0.351263	0.427766	5	140805732	PCDHGA4	Body	shore
cg07915635	-0.0289452	1.20029e-06	0.00409822	0.714786	0.743731	20	61161073	C20orf166	Body	opensea
cg24702106	-0.0301546	1.21095e-06	0.00410963	0.785284	0.815439	7	151541259	PRKAG2	Body	opensea
cg03689398	-0.0294092	1.21472e-06	0.00410963	0.787358	0.816767	15	70366966	TLE3	Body	opensea
cg22895728	0.0447843	1.23866e-06	0.00417157	0.462694	0.41791	12	93531972	LOC643339	Body	opensea
cg15609093	-0.0137102	1.24525e-06	0.0041748	0.892301	0.906011	11	118499262	PHLDB1	Body	opensea
cg04199354	-0.0371217	1.2542e-06	0.00418586	0.793462	0.830584	12	94655935	PLXNC1	Body	opensea
cg01201333	-0.0282719	1.26065e-06	0.0041885	0.767774	0.796046	11	62559977	NXF1	3'UTR	shore
cg22621867	0.0130403	1.27924e-06	0.00423131	0.0577089	0.0446687	3	51990301	GPR62	1stExon	island
cg06708271	-0.0202813	1.2872e-06	0.0042387	0.882922	0.903203	5	145429609	SH3RF2	Body	opensea
cg06139360	-0.0155652	1.31366e-06	0.00429199	0.933744	0.949309	5	122850619	CSNK1G3	5'UTR	shelf
cg27096892	-0.0231355	1.31543e-06	0.00429199	0.807954	0.83109	19	39403373	CCER2	TSS1500	opensea
cg05861708	-0.0328401	1.32076e-06	0.00429199	0.0584286	0.0912688	6	166400871	C6orf176	Body	shore
cg06564478	-0.0180326	1.32973e-06	0.00430227	0.889492	0.907525	18	10805878	PIEZO2	Body	opensea
cg20240573	-0.0197319	1.34387e-06	0.00430994	0.800858	0.82059	7	995187	ADAP1	TSS1500	shore
cg15153887	-0.0747395	1.3488e-06	0.00430994	0.540775	0.615514	6	41123110	TREML1	TSS1500	opensea
cg00205157	0.0459599	1.35147e-06	0.00430994	0.913916	0.867956	6	66496346	MCART3P	TSS1500	shore
cg16814576	-0.0348977	1.35563e-06	0.00430994	0.793829	0.828727	19	39218661	ACTN4	ExonBnd	shore
cg03839477	-0.0214386	1.36119e-06	0.00430994	0.901823	0.923262	3	145883216		IGR	shelf
cg02848074	-0.0333954	1.38079e-06	0.00433481	0.825751	0.859146	13	31306178		IGR	opensea
cg03892693	-0.0235823	1.38429e-06	0.00433481	0.733825	0.757408	11	2937098	SLC22A18	Body	opensea
cg06492545	-0.017729	1.39112e-06	0.00433481	0.777664	0.795393	20	62442660		IGR	shelf
cg18021806	-0.0242166	1.39476e-06	0.00433481	0.898811	0.923028	13	36789681	SOHLH2	TSS1500	shore
cg09017289	-0.0231057	1.39829e-06	0.00433481	0.906905	0.93001	5	42565051	GHR	TSS1500	opensea
cg12165250	-0.0192234	1.41094e-06	0.0043558	0.932275	0.951499	10	94843201		IGR	opensea
cg08618674	0.0481809	1.46788e-06	0.00451278	0.748766	0.700585	10	82614989		IGR	opensea
cg00099306	-0.0231689	1.48845e-06	0.00455711	0.868003	0.891172	17	49247217	NME2	Body	shelf
cg04954112	0.0127414	1.49483e-06	0.0045578	0.054468	0.0417267	21	34864291	DNAJC28	TSS1500	shore
cg11770080	0.0101972	1.51024e-06	0.00456343	0.0433192	0.033122	5	78408179	BHMT	Body	opensea
cg15047134	-0.0201928	1.51302e-06	0.00456343	0.876373	0.896566	11	69530439		IGR	opensea
cg01940713	-0.0521686	1.51973e-06	0.00456343	0.558223	0.610392	7	5552460	FBXL18	Body	shore
cg07292647	-0.0144659	1.52136e-06	0.00456343	0.88146	0.895926	1	10489203	APITD1-CORT	TSS1500	shore
cg08821561	-0.0449201	1.52747e-06	0.00456343	0.696345	0.741265	12	127415035		IGR	opensea
cg05474653	-0.0129479	1.55453e-06	0.0046224	0.933033	0.945981	17	71794557	LINC00469	Body	opensea
cg12799064	-0.0146176	1.55969e-06	0.0046224	0.918371	0.932989	16	12466647	SNX29	Body	opensea
cg20494590	-0.0441366	1.57929e-06	0.00464409	0.669793	0.71393	19	3046338	TLE2	5'UTR	shore
cg10271836	-0.0205328	1.58223e-06	0.00464409	0.889701	0.910233	17	73690842	SAP30BP	Body	opensea
cg14432857	-0.0135628	1.58819e-06	0.00464409	0.902398	0.915961	3	56809637	ARHGEF3	1stExon	opensea
cg03535439	0.00960809	1.59287e-06	0.00464409	0.0476256	0.0380175	6	42981950	MEA1	TSS1500	island
cg03722618	-0.0229346	1.59835e-06	0.00464409	0.857469	0.880404	2	25611201	DTNB	Body	opensea
cg27477251	-0.0533698	1.61565e-06	0.0046633	0.718984	0.772354	15	31420951		IGR	opensea
cg02293425	-0.0196052	1.61755e-06	0.0046633	0.886387	0.905992	1	11008705	C1orf127	Body	opensea
cg12968684	-0.0488042	1.65734e-06	0.00475949	0.627433	0.676237	5	158246281	EBF1	Body	opensea
cg10716760	-0.0159156	1.70324e-06	0.00487244	0.925346	0.941262	1	64668822	UBE2U	TSS1500	opensea
cg23443509	-0.0240196	1.73079e-06	0.00492095	0.870107	0.894127	2	235950723	SH3BP4	Body	shore
cg16582814	0.0162299	1.73348e-06	0.00492095	0.0770595	0.0608296	8	27228210	PTK2B	5'UTR	opensea
cg05817661	0.0123415	1.7476e-06	0.00494208	0.0592152	0.0468737	11	93517837	MED17	1stExon	island
cg13465955	0.0139437	1.7545e-06	0.00494209	0.10249	0.0885467	19	7953354	LRRC8E	TSS200	island
cg23814420	-0.0405262	1.7642e-06	0.00494209	0.895353	0.93588	13	22102347	MICU2	Body	opensea
cg06118111	0.0152799	1.77498e-06	0.00494209	0.0830031	0.0677233	17	33469458	NLE1	TSS200	shore
cg25121556	-0.0189367	1.78194e-06	0.00494209	0.899386	0.918322	12	49171193	ADCY6	ExonBnd	opensea
cg13702196	-0.0651209	1.78499e-06	0.00494209	0.132462	0.197583	10	125651588	CPXM2	TSS200	shore
cg26638716	-0.0570016	1.78762e-06	0.00494209	0.319874	0.376875	14	80053724	NRXN3	Body	opensea
cg18417449	-0.017479	1.8234e-06	0.00502227	0.901674	0.919153	21	35996251		IGR	opensea
cg27116365	0.0740084	1.83844e-06	0.00504493	0.318655	0.244647	5	137827315		IGR	shore
cg21451496	0.0104639	1.84588e-06	0.00504665	0.0341641	0.0237002	16	46723639	VPS35	TSS1500	island
cg14217987	-0.0328288	1.8573e-06	0.00505304	0.469708	0.502537	3	71471505	FOXP1	5'UTR	opensea
cg05380003	-0.0368167	1.86185e-06	0.00505304	0.728296	0.765113	5	175842222	CLTB	Body	shore
cg10193841	-0.0207665	1.8933e-06	0.00511963	0.869638	0.890404	1	32203291	ADGRB2	Body	opensea
cg07988962	-0.0201151	1.91382e-06	0.00513994	0.863258	0.883373	2	217414827		IGR	opensea
cg13134390	-0.0202932	1.92393e-06	0.00513994	0.847766	0.868059	6	4646286		IGR	opensea
cg05407909	-0.0854382	1.94729e-06	0.00513994	0.317621	0.403059	12	131303016	STX2	Body	shore
cg19250315	-0.0169001	1.94923e-06	0.00513994	0.886447	0.903347	17	80040521	FASN	Body	shore
cg05897486	-0.0170709	1.95416e-06	0.00513994	0.903654	0.920725	20	2841254	VPS16	ExonBnd	opensea
cg24889298	-0.0172971	1.95873e-06	0.00513994	0.896188	0.913485	16	27643670	KIAA0556	Body	opensea
cg24851988	-0.0200366	1.96968e-06	0.00513994	0.86442	0.884457	21	34617885	IFNAR2	Body	opensea
cg25994725	-0.0187498	1.97529e-06	0.00513994	0.873996	0.892746	6	35703435	LOC285847	Body	shelf
cg09103061	-0.100922	1.97779e-06	0.00513994	0.366984	0.467906	5	175023926		IGR	opensea
cg00122326	0.0531392	1.98156e-06	0.00513994	0.871389	0.81825	1	46663340	POMGNT1	TSS200	opensea
cg03098110	-0.010989	1.98406e-06	0.00513994	0.957922	0.968911	5	36210027	NADK2	Body	opensea
cg09571972	0.0194535	2.00354e-06	0.00517233	0.358581	0.339127	6	2104322	GMDS	Body	opensea
cg22521810	-0.0195427	2.04115e-06	0.00519891	0.878582	0.898125	1	12181905	TNFRSF8	Body	opensea
cg04205038	-0.0928859	2.04714e-06	0.00519891	0.331778	0.424664	19	17858237	FCHO1	TSS1500	shore
cg11341981	-0.0832706	2.05154e-06	0.00519891	0.276196	0.359467	1	203096048	ADORA1	TSS1500	shore
cg08225895	-0.0217981	2.0521e-06	0.00519891	0.839289	0.861087	3	183951032	VWA5B2	Body	shelf
cg14137939	-0.0290923	2.05746e-06	0.00519891	0.729617	0.75871	11	85397109	CCDC89	1stExon	opensea
cg18665594	0.139623	2.0597e-06	0.00519891	0.465747	0.326124	5	101119420		IGR	opensea
cg01995520	-0.0307469	2.064e-06	0.00519891	0.80445	0.835197	1	110655517	UBL4B	1stExon	opensea
cg19021961	-0.0352716	2.07138e-06	0.00519891	0.851954	0.887225	3	27610149		IGR	opensea
cg18558862	-0.0160788	2.07699e-06	0.00519891	0.909319	0.925398	2	170976822		IGR	opensea
cg04625715	-0.0207944	2.09498e-06	0.00521363	0.921402	0.942196	3	80838995		IGR	opensea
cg04948004	-0.0163496	2.09694e-06	0.00521363	0.884993	0.901343	16	71492076	ZNF23	5'UTR	shelf
cg25386845	-0.0503859	2.12352e-06	0.00522774	0.530067	0.580453	5	176091428		IGR	opensea
cg03788963	-0.0222439	2.12407e-06	0.00522774	0.769788	0.792032	22	37261903	NCF4	Body	opensea
cg25178439	0.121253	2.12593e-06	0.00522774	0.378563	0.257309	12	41085286	CNTN1	TSS1500	shore
cg17793675	-0.0147444	2.13084e-06	0.00522774	0.937833	0.952577	22	30708057	TBC1D10A	Body	opensea
cg15451470	-0.028232	2.17807e-06	0.00531819	0.859655	0.887887	12	131478688	LACAT8	TSS200	opensea
cg12197752	0.129404	2.18459e-06	0.00531819	0.617775	0.488371	5	101119766		IGR	opensea
cg12926529	-0.0250405	2.18924e-06	0.00531819	0.805131	0.830172	11	118897188	SLC37A4	Body	shelf
cg03029292	-0.063077	2.19829e-06	0.00532272	0.512021	0.575098	17	45925604	SP6	Body	island
cg21721649	-0.0276173	2.25156e-06	0.00541826	0.66726	0.694877	1	17981114	ARHGEF10L	ExonBnd	opensea
cg27421921	-0.0414255	2.25813e-06	0.00541826	0.541793	0.583219	16	11666519	LITAF	Body	opensea
cg06767575	0.0131227	2.25969e-06	0.00541826	0.0400634	0.0269407	15	56535661	RFX7	TSS200	island
cg03159676	-0.0784695	2.27206e-06	0.00543036	0.520999	0.599469	16	85600536		IGR	opensea
cg13295462	0.036241	2.29186e-06	0.00546006	0.828798	0.792557	12	121876390	KDM2B	Body	shelf
cg25402083	-0.0232863	2.32926e-06	0.00551522	0.610854	0.63414	8	142378116	GPR20	TSS1500	opensea
cg05395012	-0.0312459	2.3299e-06	0.00551522	0.844979	0.876225	10	123418989		IGR	opensea
cg02065027	-0.013012	2.34611e-06	0.00553263	0.946036	0.959048	11	120260829	ARHGEF12	5'UTR	opensea
cg24711512	-0.0136743	2.35219e-06	0.00553263	0.920558	0.934233	2	192548067	NABP1	Body	opensea
cg16486564	0.0619546	2.36911e-06	0.00555479	0.130683	0.0687282	16	46513219	ANKRD26P1	Body	opensea
cg18247505	-0.0280819	2.38705e-06	0.0055709	0.841267	0.869348	17	57501529		IGR	opensea
cg10742446	-0.0399292	2.4032e-06	0.0055709	0.850489	0.890418	4	123929846	SPATA5	Body	opensea
cg16673296	0.105225	2.40471e-06	0.0055709	0.510899	0.405674	20	30017604	DEFB122	TSS1500	opensea
cg04482788	-0.0267606	2.40606e-06	0.0055709	0.827747	0.854508	6	131300073	EPB41L2	5'UTR	opensea
cg05037270	-0.0188484	2.43719e-06	0.00557894	0.842789	0.861637	1	21504121	EIF4G3	TSS1500	shore
cg26329538	-0.030088	2.43782e-06	0.00557894	0.847692	0.87778	14	89759952	FOXN3	Body	opensea
cg03639223	-0.0398911	2.44046e-06	0.00557894	0.635621	0.675513	17	7369125	ZBTB4	Body	island
cg20007021	-0.138765	2.44225e-06	0.00557894	0.116463	0.255228	14	24780404	LTB4R2	Body	island
cg06685177	0.0149549	2.44718e-06	0.00557894	0.0676384	0.0526834	17	71161322	SSTR2	1stExon	island
cg15265115	-0.0211637	2.46009e-06	0.00559117	0.890255	0.911419	18	52648461		IGR	opensea
cg25319070	-0.0246671	2.47523e-06	0.00559137	0.803936	0.828603	4	38281418		IGR	opensea
cg16446824	-0.039973	2.47766e-06	0.00559137	0.858734	0.898707	5	115842919	SEMA6A	5'UTR	opensea
cg01529404	-0.0178741	2.48346e-06	0.00559137	0.855197	0.873071	3	126755385	PLXNA1	3'UTR	shelf
cg16316394	-0.130488	2.49036e-06	0.00559137	0.441584	0.572073	5	140805841	PCDHGA4	Body	shore
cg23991535	-0.0142849	2.53776e-06	0.00566537	0.873264	0.887549	1	211875219		IGR	opensea
cg23174284	-0.0444729	2.53861e-06	0.00566537	0.772174	0.816647	1	161044117	PVRL4	Body	opensea
cg01839264	-0.0165164	2.57982e-06	0.00570959	0.908091	0.924607	14	77110895		IGR	opensea
cg15556873	0.103867	2.5854e-06	0.00570959	0.679654	0.575787	2	78263008		IGR	opensea
cg19470962	-0.018094	2.58913e-06	0.00570959	0.805679	0.823773	19	10367329	MRPL4	Body	shelf
cg03010887	-0.0692942	2.60024e-06	0.00570959	0.37432	0.443614	16	85600235		IGR	opensea
cg19776337	-0.0512219	2.60055e-06	0.00570959	0.677546	0.728768	11	86636890	PRSS23	Body	opensea
cg07512206	-0.0370103	2.60467e-06	0.00570959	0.636225	0.673235	19	15725989	CYP4F8	TSS200	opensea
cg10280342	-0.0366654	2.62334e-06	0.00573355	0.657836	0.694501	19	6376576	PSPN	TSS1500	shelf
cg14803632	-0.101312	2.64653e-06	0.00576723	0.630726	0.732038	3	184763811	VPS8	Body	opensea
cg00549037	-0.0180003	2.66532e-06	0.00578867	0.877565	0.895565	16	81869934	PLCG2	Body	opensea
cg07635303	-0.0222264	2.67199e-06	0.00578867	0.833898	0.856124	11	17538714	USH1C	Body	opensea
cg04339240	-0.0297262	2.71172e-06	0.00584926	0.821132	0.850858	16	75295370	BCAR1	Body	shelf
cg16046898	0.0500252	2.71988e-06	0.00584926	0.850109	0.800084	3	155812108		IGR	opensea
cg01648991	-0.0311767	2.72383e-06	0.00584926	0.753486	0.784663	7	35947596		IGR	opensea
cg22891632	-0.0215702	2.74992e-06	0.00584926	0.837183	0.858753	20	57184191	APCDD1L-AS1	Body	opensea
cg19628497	0.093872	2.75232e-06	0.00584926	0.513951	0.420079	14	101194267	DLK1	Body	shore
cg00033191	-0.0188143	2.75319e-06	0.00584926	0.926449	0.945264	14	72168850	SIPA1L1	Body	opensea
cg17783401	0.0281535	2.75522e-06	0.00584926	0.100498	0.0723443	8	54790518	RGS20	Body	island
cg14307443	0.0119725	2.77023e-06	0.00586431	0.0512686	0.0392961	4	172734507	GALNTL6	TSS200	island
cg07556057	-0.0655357	2.77944e-06	0.00586704	0.380005	0.445541	8	96142671		IGR	shelf
cg03515247	-0.0142809	2.8029e-06	0.00589859	0.903366	0.917647	15	65522019		IGR	opensea
cg02603945	-0.024174	2.81031e-06	0.00589859	0.737797	0.761971	7	102091013	ORAI2	3'UTR	opensea
cg12068791	-0.0342085	2.8288e-06	0.00591537	0.771257	0.805466	11	66102352	RIN1	Body	shore
cg22438885	-0.027815	2.83427e-06	0.00591537	0.910974	0.938789	4	106274283	TET2-AS1	TSS1500	opensea
cg01678665	-0.0389138	2.86374e-06	0.00594251	0.729506	0.76842	11	46298006	CREB3L1	TSS1500	shore
cg07185648	0.00789105	2.86476e-06	0.00594251	0.028572	0.0206809	2	216946617	PECR	TSS200	island
cg14600644	0.073795	2.87133e-06	0.00594251	0.810604	0.736809	9	93758292		IGR	opensea
cg07997877	0.0680788	2.89471e-06	0.00596416	0.85618	0.788102	17	1810853		IGR	shore
cg15983698	-0.0264437	2.89789e-06	0.00596416	0.865026	0.891469	11	117772858	TMPRSS13	3'UTR	opensea
cg15475586	-0.0264483	2.94107e-06	0.00603118	0.777447	0.803896	1	150240152	APH1A	Body	shore
cg17866404	-0.0314689	2.96805e-06	0.00603118	0.809253	0.840722	2	121570274	GLI2	Body	opensea
cg08757695	-0.0741336	2.96844e-06	0.00603118	0.407883	0.482017	16	65256595		IGR	opensea
cg08128650	-0.0278178	2.97098e-06	0.00603118	0.677555	0.705373	11	65426704	RELA	Body	shelf
cg15520962	-0.0436962	2.97251e-06	0.00603118	0.615745	0.659441	19	55888146	TMEM190	TSS200	shore
cg17388689	-0.0214603	2.9793e-06	0.00603118	0.877846	0.899306	13	107140685		IGR	opensea
cg09021557	-0.0236061	3.02254e-06	0.00607641	0.851748	0.875354	16	80770186	CDYL2	Body	opensea
cg05752393	-0.0835123	3.02386e-06	0.00607641	0.241071	0.324583	18	43418829	SIGLEC15	Body	island
cg17763682	-0.018405	3.02933e-06	0.00607641	0.885682	0.904086	3	125879306	ALDH1L1	Body	opensea
cg19227304	-0.0245925	3.03444e-06	0.00607641	0.761616	0.786208	7	156338116	LINC01006	Body	opensea
cg01882862	-0.0383824	3.05445e-06	0.00609999	0.562716	0.601099	10	125140499		IGR	opensea
cg16529229	-0.0558212	3.07921e-06	0.00613257	0.684676	0.740497	6	33180402	RING1	3'UTR	shore
cg08204108	-0.0642156	3.09096e-06	0.00613257	0.205598	0.269813	22	26930910	TPST2	Body	opensea
cg21757542	-0.0344613	3.10532e-06	0.00613257	0.765299	0.79976	3	9189443	SRGAP3	Body	opensea
cg01827999	-0.0214724	3.11207e-06	0.00613257	0.692359	0.713831	17	17791914	TOM1L2	Body	opensea
cg07337611	-0.0373848	3.11215e-06	0.00613257	0.874279	0.911664	1	175380046	TNR	5'UTR	opensea
cg15004949	0.00950807	3.14586e-06	0.00618245	0.0536819	0.0441738	19	8578767	ZNF414	Body	island
cg08256869	0.0555364	3.15416e-06	0.00618245	0.864216	0.80868	3	96029043		IGR	opensea
cg27628414	0.0262045	3.17596e-06	0.00620876	0.919678	0.893473	1	46123684	GPBP1L1	Body	opensea
cg04617428	-0.0395745	3.20712e-06	0.00625319	0.734745	0.77432	10	104223518	TMEM180	5'UTR	shelf
cg09629914	0.0675472	3.22679e-06	0.00627503	0.216134	0.148587	10	106029358	GSTO2	5'UTR	shore
cg13366573	-0.0362357	3.25818e-06	0.0062919	0.645797	0.682032	7	53558597		IGR	opensea
cg20459655	0.0202672	3.26363e-06	0.0062919	0.0787276	0.0584604	2	135675569	CCNT2	TSS1500	shore
cg10966208	-0.0267593	3.26887e-06	0.0062919	0.79572	0.82248	4	866710	GAK	Body	shore
cg00193283	0.0702334	3.27095e-06	0.0062919	0.561584	0.49135	3	10806047	LOC285370	TSS200	opensea
cg17999354	-0.0253304	3.27793e-06	0.0062919	0.792805	0.818136	14	105420374	AHNAK2	Body	opensea
cg01223204	-0.035689	3.2978e-06	0.00630796	0.825842	0.861531	22	22863655	ZNF280B	TSS200	shore
cg04702766	-0.0201598	3.30605e-06	0.00630796	0.8815	0.90166	16	70435106	ST3GAL2	5'UTR	opensea
cg14928057	0.0167666	3.32054e-06	0.00630796	0.0948046	0.078038	17	4891542	INCA1	3'UTR	shore
cg08810454	-0.0241806	3.32343e-06	0.00630796	0.717606	0.741786	10	126392745	FAM53B-AS1	Body	opensea
cg04496920	-0.066525	3.32887e-06	0.00630796	0.525177	0.591702	16	2032394	NOXO1	TSS1500	shore
cg00866572	0.0162076	3.34079e-06	0.00631442	0.0760285	0.0598209	7	72847886	FZD9	TSS1500	shore
cg02363655	-0.0300559	3.35985e-06	0.00632408	0.860769	0.890825	8	145955421	ZNF251	Body	shore
cg14282126	-0.0236689	3.37906e-06	0.00632408	0.920475	0.944144	12	93859780	MRPL42	TSS1500	shore
cg02048051	-0.0309554	3.39278e-06	0.00632408	0.735903	0.766858	12	116897040		IGR	opensea
cg14211117	-0.0161043	3.39536e-06	0.00632408	0.935986	0.95209	1	246016737	SMYD3	Body	opensea
cg10004595	-0.025768	3.41144e-06	0.00632408	0.731017	0.756785	19	49055211	SULT2B1	TSS1500	opensea
cg02263999	0.0142466	3.41262e-06	0.00632408	0.0692123	0.0549657	15	66994432	SMAD6	TSS1500	island
cg26507580	-0.0493602	3.4129e-06	0.00632408	0.79138	0.84074	14	59470743	LINC01500	Body	opensea
cg15628888	0.0252137	3.42255e-06	0.00632408	0.109964	0.0847502	15	72612209	CELF6	1stExon	island
cg22132386	-0.0493489	3.42273e-06	0.00632408	0.606763	0.656112	21	45643332	ICOSLG	Body	opensea
cg07617039	-0.102827	3.4353e-06	0.00633152	0.701948	0.804775	6	127438746	RSPO3	TSS1500	shore
cg20264491	0.0667919	3.51031e-06	0.00644936	0.771413	0.704621	8	19649875		IGR	opensea
cg00871862	0.0704999	3.52198e-06	0.00644936	0.746537	0.676037	11	134280243	B3GAT1	5'UTR	shore
cg17626009	-0.016416	3.52535e-06	0.00644936	0.913835	0.930251	17	80792113	TBCD	Body	shore
cg22115148	-0.0230577	3.55919e-06	0.00649524	0.915738	0.938795	3	177216338	LINC00578	Body	opensea
cg06826602	-0.0212745	3.57301e-06	0.00650443	0.870957	0.892232	16	2142062	PKD1	ExonBnd	island
cg16331867	-0.04579	3.58616e-06	0.00651237	0.768477	0.814267	20	33496104	ACSS2	Body	opensea
cg19757382	0.0445069	3.61133e-06	0.00652609	0.250225	0.205718	2	241076313	MYEOV2	TSS1500	shore
cg24237230	-0.0141552	3.62471e-06	0.00652609	0.892486	0.906641	14	105965245	C14orf80	Body	island
cg02945331	0.0259576	3.62768e-06	0.00652609	0.921929	0.895972	1	2228394	SKI	Body	shelf
cg13373315	-0.0179672	3.62895e-06	0.00652609	0.87893	0.896897	1	27899699	AHDC1	5'UTR	shore
cg13397549	-0.0145441	3.64924e-06	0.0065467	0.932466	0.94701	4	8456822	TRMT44	Body	opensea
cg03652176	-0.0531613	3.66078e-06	0.00655153	0.632481	0.685642	1	207085113	FCMR	Body	shore
cg15474831	-0.0272049	3.67768e-06	0.00656591	0.661142	0.688347	19	36195835		IGR	shore
cg27138059	-0.0254506	3.7026e-06	0.00658113	0.813743	0.839194	19	6272597	MLLT1	Body	shore
cg08895936	0.0537118	3.71043e-06	0.00658113	0.900517	0.846805	16	56761075		IGR	shelf
cg25304128	-0.0213971	3.71285e-06	0.00658113	0.91222	0.933617	2	190276928		IGR	opensea
cg21670513	-0.0317225	3.74128e-06	0.00661289	0.809175	0.840897	6	43028611	KLC4	5'UTR	shore
cg11547536	-0.0210138	3.75584e-06	0.00661289	0.798715	0.819729	17	42169648	HDAC5	ExonBnd	opensea
cg05715263	0.012262	3.75754e-06	0.00661289	0.0694836	0.0572215	6	109762635	SMPD2	Body	shore
cg15340845	-0.0257506	3.78014e-06	0.00663689	0.846452	0.872203	9	139745290	PHPT1	Body	shore
cg22649617	-0.0142713	3.79993e-06	0.00665587	0.923325	0.937596	22	40032194	CACNA1I	Body	opensea
cg18096933	-0.01755	3.82209e-06	0.00666305	0.933889	0.951439	6	30924505		IGR	shore
cg03399398	0.0117082	3.82614e-06	0.00666305	0.0788691	0.0671609	2	201375004	KCTD18	TSS1500	shore
cg11697038	-0.0665635	3.83101e-06	0.00666305	0.513949	0.580513	1	27931284	AHDC1	TSS1500	shore
cg13956506	-0.0191484	3.85831e-06	0.00669445	0.866182	0.88533	1	204010468	LINC00303	TSS200	opensea
cg14826211	-0.0195319	3.86713e-06	0.00669445	0.749375	0.768907	2	23747197	KLHL29	5'UTR	shore
cg12782524	-0.0184747	3.89968e-06	0.00673506	0.877439	0.895914	14	105041382		IGR	island
cg15900444	0.0168319	3.98473e-06	0.00686593	0.101208	0.084376	5	139154848		IGR	opensea
cg08896772	-0.0421991	4.001e-06	0.00687798	0.389851	0.43205	15	42101579	MAPKBP1	Body	opensea
cg00443121	-0.0258388	4.04313e-06	0.0069109	0.527656	0.553495	8	21770233	DOK2	Body	shore
cg13242067	-0.0238871	4.05278e-06	0.0069109	0.892296	0.916183	4	79614118		IGR	opensea
cg00488716	-0.0210717	4.05579e-06	0.0069109	0.867538	0.88861	14	101341549		IGR	opensea
cg18921583	-0.0284429	4.05746e-06	0.0069109	0.64008	0.668523	11	117510799	DSCAML1	Body	opensea
cg20435267	-0.037953	4.07472e-06	0.00691488	0.833435	0.871388	5	178288359	ZNF354B	Body	shore
cg17338929	-0.0182117	4.07846e-06	0.00691488	0.888549	0.906761	21	45366791	AGPAT3	5'UTR	shelf
cg01674405	-0.0207891	4.1047e-06	0.00693241	0.633766	0.654555	9	138871595		IGR	shore
cg09915984	-0.0248598	4.11068e-06	0.00693241	0.792373	0.817233	14	65192869	PLEKHG3	5'UTR	opensea
cg01007781	-0.0118848	4.1203e-06	0.00693241	0.917106	0.928991	7	127387283	SND1	Body	opensea
cg20506421	-0.0268946	4.13693e-06	0.00693241	0.871149	0.898044	1	175009994		IGR	opensea
cg17623597	-0.0206911	4.15041e-06	0.00693241	0.889933	0.910624	17	17997050	DRG2	Body	opensea
cg12662490	-0.0383015	4.15585e-06	0.00693241	0.282113	0.320414	3	152812741		IGR	opensea
cg12924652	-0.0326311	4.16143e-06	0.00693241	0.874542	0.907173	3	173639545	NLGN1-AS1	TSS1500	opensea
cg04425489	-0.0278864	4.16365e-06	0.00693241	0.737692	0.765579	1	3410724	MEGF6	Body	opensea
cg05653018	-0.0488815	4.18505e-06	0.00695242	0.786672	0.835553	1	201979533	ELF3	TSS200	opensea
cg05892673	-0.0124444	4.19758e-06	0.00695495	0.923847	0.936291	17	43335632	C17orf46	Body	shelf
cg09098668	0.00821276	4.20535e-06	0.00695495	0.0309314	0.0227186	7	6487638	DAGLB	1stExon	island
cg05139219	0.042984	4.24211e-06	0.00699937	0.939374	0.89639	12	122322817		IGR	shelf
cg07213830	0.0183021	4.2511e-06	0.00699937	0.383719	0.365416	1	1093940		IGR	shore
cg01604401	-0.0229901	4.27046e-06	0.00701564	0.832941	0.855931	20	36153186	BLCAP	5'UTR	shore
cg13692456	0.0610882	4.28594e-06	0.00702549	0.180338	0.11925	9	99639590		IGR	island
cg21963320	-0.0248541	4.30505e-06	0.00704125	0.880477	0.905331	13	65500124		IGR	opensea
cg24682801	-0.0125334	4.31657e-06	0.00704454	0.943402	0.955935	13	99047832	FARP1	Body	opensea
cg14012662	-0.024939	4.34542e-06	0.0070593	0.638838	0.663777	14	65153203		IGR	opensea
cg04903825	-0.0272248	4.35286e-06	0.0070593	0.808853	0.836078	11	47199487	ARFGAP2	TSS1500	shore
cg05355436	0.0318148	4.3542e-06	0.0070593	0.885221	0.853406	10	63520873	C10orf107	Body	opensea
cg05480453	-0.0406207	4.38058e-06	0.00708656	0.822179	0.8628	1	53544614	PODN	Body	island
cg06208890	0.00996665	4.4349e-06	0.00715793	0.0462086	0.036242	1	20521783	UBXN10	3'UTR	opensea
cg08946161	-0.0597489	4.44402e-06	0.00715793	0.548609	0.608358	16	81481448	CMIP	Body	shelf
cg27252766	-0.0147487	4.4572e-06	0.00716359	0.936419	0.951168	2	42229092		IGR	opensea
cg20868396	-0.0923281	4.48613e-06	0.00716601	0.501253	0.593581	17	53802979	TMEM100	5'UTR	opensea
cg23403950	0.0157622	4.48703e-06	0.00716601	0.081368	0.0656058	1	208417676	PLXNA2	TSS200	island
cg07854182	-0.0273354	4.48772e-06	0.00716601	0.77043	0.797765	21	47460364		IGR	shelf
cg15575356	-0.0359582	4.50095e-06	0.00717168	0.545031	0.580989	11	47616757	C1QTNF4	TSS1500	shore
cg25446098	0.101795	4.52603e-06	0.00718189	0.468057	0.366262	17	47209664	B4GALNT2	TSS1500	shore
cg17967310	-0.0115529	4.538e-06	0.00718189	0.918598	0.930151	14	50417728		IGR	opensea
cg23537932	-0.0483093	4.54195e-06	0.00718189	0.749562	0.797871	10	121172463	GRK5	Body	opensea
cg10120040	-0.0189659	4.54613e-06	0.00718189	0.858961	0.877927	20	43108769	TTPAL	Body	opensea
cg13924111	-0.0284188	4.57382e-06	0.00721026	0.706946	0.735365	20	62447904	ZBTB46-AS1	Body	opensea
cg11293828	0.0682396	4.58804e-06	0.00721732	0.445007	0.376767	12	3598335		IGR	shore
cg13200730	-0.0227577	4.60617e-06	0.00723049	0.856715	0.879472	17	25827857	KSR1	5'UTR	opensea
cg19725625	-0.0204946	4.62919e-06	0.00723254	0.880538	0.901032	3	154688613		IGR	opensea
cg17110920	-0.0251178	4.64199e-06	0.00723254	0.831664	0.856782	1	27893925	AHDC1	5'UTR	shore
cg26143362	-0.0182051	4.6639e-06	0.00723254	0.929223	0.947428	3	4758906	ITPR1	Body	opensea
cg17932010	0.105075	4.66624e-06	0.00723254	0.674636	0.569561	10	117875199	GFRA1	Body	opensea
cg00159243	0.025929	4.67083e-06	0.00723254	0.373619	0.34769	12	109023799	SELPLG	5'UTR	opensea
cg14828370	-0.0258033	4.67317e-06	0.00723254	0.89338	0.919183	1	77322109		IGR	opensea
cg25119986	0.106941	4.68556e-06	0.00723254	0.770852	0.663911	3	62304264	C3orf14	TSS1500	shore
cg09581644	-0.0160038	4.68557e-06	0.00723254	0.939221	0.955225	1	159258145	FCER1A	TSS1500	opensea
cg11094002	-0.0253885	4.71647e-06	0.00726509	0.846087	0.871475	2	9251047		IGR	opensea
cg15861754	-0.0226664	4.74718e-06	0.0072919	0.87973	0.902396	21	35404441		IGR	opensea
cg10862620	0.0646635	4.75828e-06	0.0072919	0.701539	0.636876	17	37749866		IGR	shelf
cg10229294	0.0115816	4.76784e-06	0.0072919	0.0649631	0.0533815	12	113903210	LHX5	Body	island
cg03227570	0.0184229	4.77323e-06	0.0072919	0.226836	0.208413	1	17766306	RCC2	TSS1500	shore
cg15751008	0.0747109	4.79443e-06	0.00730112	0.62845	0.553739	8	52482901	PXDNL	Body	opensea
cg08599699	-0.0244028	4.79898e-06	0.00730112	0.851636	0.876039	19	1581001	MBD3	Body	shore
cg25373430	-0.0280613	4.81841e-06	0.00730184	0.780764	0.808825	1	35220531	GJB5	TSS200	opensea
cg06989693	-0.0383597	4.82988e-06	0.00730184	0.778142	0.816501	5	41409354	PLCXD3	Body	opensea
cg07247255	0.0693122	4.84221e-06	0.00730184	0.706805	0.637493	2	166489360	CSRNP3	Body	opensea
cg12203525	-0.0180548	4.84324e-06	0.00730184	0.885497	0.903552	12	31130225	TSPAN11	Body	opensea
cg04663204	-0.0237139	4.86446e-06	0.00730184	0.848044	0.871758	3	185986432	DGKG	Body	opensea
cg09856032	-0.013481	4.86508e-06	0.00730184	0.918928	0.932409	8	33331472	FUT10	TSS1500	shore
cg25995870	-0.0137003	4.86943e-06	0.00730184	0.92279	0.93649	19	38571163	SIPA1L3	5'UTR	shore
cg06880257	-0.0297448	4.8783e-06	0.00730184	0.752575	0.78232	11	61104535	TKFC	Body	shelf
cg21351745	-0.015653	4.89842e-06	0.00731718	0.899965	0.915618	16	48151992	ABCC12	Body	opensea
cg11802843	0.0201342	4.92805e-06	0.00734663	0.93541	0.915275	12	19441930	PLEKHA5	Body	opensea
cg00961930	-0.0324847	4.94833e-06	0.00736206	0.787102	0.819587	4	6959022	TBC1D14	Body	opensea
cg21891049	-0.0147619	4.96368e-06	0.00737009	0.931612	0.946374	16	2817311	SRRM2	Body	shore
cg07125541	-0.0263672	4.9817e-06	0.00738205	0.826992	0.853359	12	113534668	DTX1	Body	shelf
cg16946862	-0.0180745	4.99957e-06	0.00739375	0.67247	0.690544	9	137898836		IGR	opensea
cg16336621	-0.0327683	5.01812e-06	0.00740639	0.747446	0.780214	3	133647549	C3orf36	1stExon	shore
cg06582266	0.0977635	5.04256e-06	0.00742767	0.482005	0.384241	4	3495242	DOK7	3'UTR	opensea
cg15557578	-0.0323781	5.06652e-06	0.00744816	0.706196	0.738574	1	154169616		IGR	opensea
cg02150961	-0.0152323	5.07812e-06	0.00745042	0.93061	0.945843	12	118599654	TAOK3	Body	opensea
cg13650226	-0.0184534	5.0963e-06	0.00746232	0.869124	0.887578	3	46716243	ALS2CL	Body	opensea
cg25835936	-0.017499	5.11977e-06	0.0074768	0.904799	0.922298	3	69230382	FRMD4B	Body	opensea
cg14500964	-0.026761	5.12637e-06	0.0074768	0.694822	0.721583	11	66618606	PC	Body	opensea
cg04146348	-0.0647954	5.14872e-06	0.00749465	0.714899	0.779694	11	69790917		IGR	opensea
cg06386936	-0.0225043	5.19547e-06	0.00754786	0.823315	0.845819	19	30173187		IGR	opensea
cg00606392	-0.0176403	5.24624e-06	0.00760629	0.863895	0.881535	16	48121164	ABCC12	Body	opensea
cg05151419	-0.0148128	5.27193e-06	0.00760629	0.918283	0.933096	19	10509456	CDC37	Body	shelf
cg14135770	0.0100329	5.28001e-06	0.00760629	0.0433592	0.0333263	16	90089036	GAS8	5'UTR	island
cg15043384	-0.0691123	5.28698e-06	0.00760629	0.611881	0.680994	3	149374761	WWTR1	Body	island
cg08793822	-0.0155167	5.28701e-06	0.00760629	0.923222	0.938739	12	117415688	LOC100506551	Body	opensea
cg26308092	-0.0191125	5.33617e-06	0.00765463	0.899112	0.918225	11	6579454	DNHD1	Body	opensea
cg12541478	-0.0305277	5.34128e-06	0.00765463	0.816078	0.846606	12	52444020	NR4A1	TSS1500	shore
cg14548882	0.0315035	5.37672e-06	0.007655	0.13466	0.103156	10	99393502	MORN4	TSS200	shore
cg06444984	0.012933	5.38086e-06	0.007655	0.0400244	0.0270914	1	153651297	NPR1	1stExon	island
cg11203057	-0.0224119	5.38632e-06	0.007655	0.824636	0.847048	22	18389801	MICAL3	TSS200	opensea
cg04185755	-0.0140394	5.4133e-06	0.007655	0.935614	0.949654	1	74699834	TNNI3K	TSS1500	opensea
cg12715421	-0.026855	5.42903e-06	0.007655	0.743881	0.770736	7	50629987	DDC	5'UTR	opensea
cg17097022	-0.0158224	5.43077e-06	0.007655	0.888148	0.90397	17	49377123		IGR	opensea
cg20070790	0.00797643	5.43114e-06	0.007655	0.0427397	0.0347632	17	79650633	HGS	TSS1500	island
cg05896653	-0.0311293	5.43817e-06	0.007655	0.722034	0.753163	14	100198703		IGR	shore
cg02999431	-0.0329038	5.43928e-06	0.007655	0.846215	0.879119	21	46929741	COL18A1	Body	island
cg02049682	-0.0380507	5.44485e-06	0.007655	0.643581	0.681632	20	62287940		IGR	shore
cg12800348	-0.0236108	5.46379e-06	0.00766708	0.90763	0.931241	6	169053671	SMOC2	Body	opensea
cg00717680	-0.0276934	5.51644e-06	0.00772633	0.841353	0.869046	6	31749307	VARS	Body	opensea
cg07854284	-0.0209399	5.52692e-06	0.00772639	0.89086	0.9118	10	119257127	EMX2OS	Body	opensea
cg27598423	-0.0237685	5.5446e-06	0.00773651	0.61914	0.642908	7	149521516	SSPO	Body	opensea
cg14882481	-0.052612	5.55671e-06	0.00773883	0.831939	0.884551	11	107437051	ALKBH8	TSS1500	opensea
cg15993345	-0.0282325	5.60019e-06	0.00778476	0.611229	0.639462	17	40189318		IGR	shelf
cg00418613	-0.0152837	5.63477e-06	0.00781816	0.952233	0.967517	6	20093995		IGR	opensea
cg03552242	-0.0367124	5.67094e-06	0.00785007	0.702712	0.739424	16	87719233	JPH3	Body	island
cg17059388	-0.0561936	5.68303e-06	0.00785007	0.58533	0.641524	4	177262070		IGR	opensea
cg27119412	-0.0173951	5.69191e-06	0.00785007	0.897907	0.915302	10	75830501	VCL	Body	opensea
cg23588605	-0.0206659	5.70015e-06	0.00785007	0.92984	0.950506	1	213566929		IGR	shelf
cg13727793	-0.0142615	5.73582e-06	0.00788453	0.920257	0.934518	17	42396878		IGR	shelf
cg07106379	-0.013748	5.80211e-06	0.00796089	0.918258	0.932006	17	15787055		IGR	opensea
cg01740414	-0.0285138	5.86113e-06	0.00802701	0.842572	0.871086	6	34057701	GRM4	Body	opensea
cg13479344	-0.0161241	5.88925e-06	0.0080413	0.931114	0.947238	13	53565982		IGR	opensea
cg09489757	-0.0251356	5.89484e-06	0.0080413	0.734951	0.760087	6	41006345	UNC5CL	5'UTR	opensea
cg08831072	-0.0332715	5.92193e-06	0.0080413	0.657255	0.690527	6	32685319		IGR	opensea
cg19623359	-0.0477999	5.94332e-06	0.0080413	0.883768	0.931568	15	80994554	ABHD17C	Body	opensea
cg17304808	0.0804192	5.94985e-06	0.0080413	0.849073	0.768654	1	179112377	ABL2	TSS200	opensea
cg12887194	-0.0231994	5.95866e-06	0.0080413	0.887865	0.911064	18	6393867	L3MBTL4	5'UTR	opensea
cg06553770	-0.0174992	5.9622e-06	0.0080413	0.925	0.942499	3	10162786	BRK1	Body	opensea
cg24725476	-0.0177162	5.98076e-06	0.0080413	0.877132	0.894848	1	40431108	MFSD2A	Body	opensea
cg00593111	-0.0251856	5.98285e-06	0.0080413	0.580333	0.605518	16	88958311	CBFA2T3	Body	island
cg00393533	-0.0807748	6.01116e-06	0.0080413	0.523631	0.604406	22	26801377		IGR	opensea
cg20301961	0.0275962	6.03793e-06	0.0080413	0.795128	0.767532	1	23235987	EPHB2	Body	opensea
cg07797158	-0.0278355	6.04219e-06	0.0080413	0.713779	0.741614	16	88620861		IGR	shelf
cg02126235	-0.0213804	6.04367e-06	0.0080413	0.819532	0.840913	14	94855034	SERPINA1	5'UTR	opensea
cg02973379	-0.0175632	6.04614e-06	0.0080413	0.896275	0.913838	11	26873613		IGR	opensea
cg06360465	-0.0227136	6.04688e-06	0.0080413	0.878252	0.900966	3	50341183	HYAL1	TSS200	opensea
cg07838857	0.112421	6.0472e-06	0.0080413	0.517941	0.40552	5	174633934		IGR	opensea
cg02257445	-0.0603615	6.05607e-06	0.0080413	0.766597	0.826958	17	14117857		IGR	opensea
cg13586457	-0.0355654	6.07923e-06	0.00804145	0.525945	0.56151	15	42186830	SPTBN5	TSS1500	opensea
cg26643870	-0.0445935	6.08205e-06	0.00804145	0.569006	0.613599	22	41845659		IGR	shore
cg07720646	-0.0214845	6.08874e-06	0.00804145	0.839663	0.861147	15	42447840	PLA2G4F	Body	opensea
cg22563205	-0.0557926	6.10455e-06	0.00804798	0.426727	0.48252	21	43315532	C2CD2	Body	opensea
cg13049223	-0.0210565	6.12898e-06	0.00806584	0.807292	0.828349	12	120529494	CCDC64	Body	opensea
cg24782526	0.0954592	6.1612e-06	0.00808377	0.287044	0.191585	12	82737265		IGR	opensea
cg27203719	-0.0208512	6.16505e-06	0.00808377	0.816516	0.837368	2	47136369	MCFD2	Body	opensea
cg05964971	-0.0369521	6.17534e-06	0.00808377	0.283943	0.320895	16	16289065	ABCC6	Body	opensea
cg03849755	-0.0251825	6.18871e-06	0.00808699	0.684464	0.709646	16	595548	SOLH	5'UTR	shore
cg19039926	-0.0165528	6.21714e-06	0.00809075	0.901195	0.917747	3	134059577		IGR	opensea
cg13596983	-0.0230064	6.22131e-06	0.00809075	0.836539	0.859545	9	137719300	COL5A1	Body	island
cg09815251	-0.0677169	6.22435e-06	0.00809075	0.192418	0.260135	5	113029364		IGR	opensea
cg23606392	-0.0134059	6.27383e-06	0.00811492	0.931149	0.944555	10	133784930	BNIP3	Body	opensea
cg02220389	-0.023442	6.27465e-06	0.00811492	0.819654	0.843096	10	126705323	CTBP2	Body	opensea
cg15925527	-0.0365968	6.2758e-06	0.00811492	0.828979	0.865576	1	3560107	WDR8	Body	island
cg14997174	-0.0133636	6.28766e-06	0.00811564	0.945148	0.958511	11	14479611	COPB1	Body	opensea
cg27339180	-0.0162882	6.30532e-06	0.00811564	0.928004	0.944292	14	21792598	RPGRIP1	Body	opensea
cg17753021	0.0116685	6.30922e-06	0.00811564	0.0466031	0.0349346	8	61936208		IGR	opensea
cg27550672	0.0301881	6.32127e-06	0.00811705	0.90755	0.877362	18	8720395	MTCL1	Body	opensea
cg04657736	0.0887474	6.3497e-06	0.00813945	0.57215	0.483403	6	81198096		IGR	opensea
cg06638704	-0.0222652	6.40564e-06	0.00819697	0.870728	0.892993	22	18364065	MICAL3	ExonBnd	opensea
cg07380907	-0.0267796	6.45312e-06	0.00823103	0.904625	0.931404	16	11963779	GSPT1	3'UTR	opensea
cg22447489	-0.0546545	6.45447e-06	0.00823103	0.578365	0.63302	7	80873704		IGR	opensea
cg17265115	-0.0499834	6.4738e-06	0.00824149	0.801462	0.851445	4	734692	PCGF3	Body	shelf
cg01107409	-0.0216212	6.49358e-06	0.00824332	0.874624	0.896246	16	70500190	FUK	Body	opensea
cg27176796	-0.016944	6.50021e-06	0.00824332	0.823942	0.840886	16	84495427	ATP2C2	Body	opensea
cg09633443	-0.0302334	6.51263e-06	0.00824332	0.641089	0.671323	17	40997065	AOC2	1stExon	opensea
cg23633543	-0.0483806	6.51974e-06	0.00824332	0.235271	0.283652	10	134901208	GPR123	TSS200	island
cg13213419	0.00897127	6.54166e-06	0.00825093	0.031898	0.0229268	1	38156211	C1orf109	TSS200	island
cg05844583	0.0126748	6.54803e-06	0.00825093	0.042286	0.0296112	2	228582789	SLC19A3	TSS200	island
cg16489193	0.0168728	6.5658e-06	0.00825928	0.100447	0.0835737	6	33240059	VPS52	TSS1500	island
cg24015037	-0.0136375	6.59311e-06	0.00826387	0.881725	0.895363	17	709242	NXN	Body	shore
cg13155300	-0.0222701	6.5998e-06	0.00826387	0.338909	0.361179	21	47234029		IGR	opensea
cg00130819	-0.016116	6.62246e-06	0.00826387	0.917794	0.93391	16	84828829		IGR	opensea
cg11920607	-0.0237835	6.62539e-06	0.00826387	0.689377	0.713161	1	2879681		IGR	shelf
cg09994537	-0.0707518	6.64499e-06	0.00826387	0.658171	0.728923	20	39890965	ZHX3	5'UTR	opensea
cg12099677	-0.0636025	6.64871e-06	0.00826387	0.434558	0.498161	3	114618858	ZBTB20	Body	opensea
cg09545589	-0.0132034	6.6543e-06	0.00826387	0.926275	0.939479	6	43414132	ABCC10	Body	opensea
cg15478292	-0.0195674	6.65934e-06	0.00826387	0.904977	0.924545	6	152916565	SYNE1	Body	opensea
cg01370117	0.0337768	6.66984e-06	0.00826387	0.893835	0.860058	2	201165845		IGR	opensea
cg12390524	-0.0332785	6.68961e-06	0.00827453	0.805193	0.838472	3	129078379		IGR	opensea
cg04795585	-0.0213576	6.72531e-06	0.00830483	0.887439	0.908796	17	78201626	SLC26A11	ExonBnd	opensea
cg12537394	-0.0172783	6.74497e-06	0.00831217	0.897789	0.915067	7	155411902		IGR	opensea
cg03671075	-0.101317	6.75369e-06	0.00831217	0.451468	0.552785	4	78573680		IGR	opensea
cg09977701	-0.0192174	6.76526e-06	0.0083126	0.887082	0.9063	3	53060719	SFMBT1	5'UTR	opensea
cg18705881	-0.0532585	6.86604e-06	0.00841203	0.666271	0.71953	3	193968360	LOC100505920	TSS1500	opensea
cg23120077	0.0734041	6.86889e-06	0.00841203	0.640606	0.567202	2	220381655	ASIC4	Body	shelf
cg05144285	0.0688976	6.92687e-06	0.00846339	0.256448	0.187551	7	158935647	VIPR2	Body	shore
cg02925148	-0.0153122	6.93417e-06	0.00846339	0.900202	0.915515	6	43191652	CUL9	Body	opensea
cg09865216	-0.015952	6.9451e-06	0.00846339	0.904567	0.920519	7	73323323		IGR	opensea
cg16043662	-0.0318276	6.96896e-06	0.00846827	0.82044	0.852267	2	71721771	DYSF	Body	opensea
cg05341199	-0.0202839	6.97196e-06	0.00846827	0.789629	0.809913	12	131603380	GPR133	Body	shelf
cg14951048	-0.0306365	7.0263e-06	0.00847839	0.845202	0.875839	17	72370601		IGR	shelf
cg04863197	-0.0126449	7.04944e-06	0.00847839	0.912268	0.924912	17	79897974	MYADML2	3'UTR	shore
cg27048141	-0.0150151	7.07861e-06	0.00847839	0.925556	0.940571	1	155982053	SSR2	Body	opensea
cg10583683	0.0117106	7.08531e-06	0.00847839	0.0684515	0.0567408	15	23034700	NIPA2	TSS1500	island
cg01979540	-0.0187477	7.08684e-06	0.00847839	0.906157	0.924905	14	23789144	PABPN1	TSS1500	shore
cg23146659	0.00863983	7.09259e-06	0.00847839	0.0318062	0.0231664	13	60970096	TDRD3	TSS1500	shore
cg23949474	-0.018024	7.09294e-06	0.00847839	0.894829	0.912853	7	151037691	NUB1	TSS1500	shore
cg14866240	-0.0145905	7.09552e-06	0.00847839	0.879245	0.893836	19	36032850	GAPDHS	Body	shelf
cg04382063	-0.0232058	7.12259e-06	0.00847839	0.822627	0.845832	6	35027226	ANKS1A	Body	opensea
cg25820462	-0.049378	7.12787e-06	0.00847839	0.529799	0.579177	12	94539274		IGR	shelf
cg25108567	0.0071921	7.14481e-06	0.00847839	0.0343302	0.0271381	2	216979652	XRCC5	Body	opensea
cg04425606	-0.0499588	7.15143e-06	0.00847839	0.538623	0.588582	4	143487120	INPP4B	5'UTR	opensea
cg19318298	0.0226572	7.1629e-06	0.00847839	0.858829	0.836172	13	97801264		IGR	opensea
cg09827826	-0.0140274	7.16731e-06	0.00847839	0.916354	0.930382	7	158069547	PTPRN2	Body	opensea
cg27648238	-0.02767	7.17511e-06	0.00847839	0.852195	0.879865	8	120685601		IGR	opensea
cg22161706	-0.0173653	7.215e-06	0.00847839	0.882118	0.899484	7	33457940	BBS9	Body	opensea
cg09729166	-0.0315968	7.21841e-06	0.00847839	0.790257	0.821853	11	3187589	OSBPL5	TSS1500	shore
cg18851323	-0.0150759	7.22753e-06	0.00847839	0.656289	0.671365	17	71981683		IGR	opensea
cg13554553	-0.0167087	7.22831e-06	0.00847839	0.905023	0.921731	7	1189148		IGR	opensea
cg14178714	0.00999492	7.2611e-06	0.00847839	0.065353	0.055358	15	78370200	TBC1D2B	TSS1500	shore
cg06265252	-0.0395464	7.26133e-06	0.00847839	0.660349	0.699896	14	65439891	RAB15	TSS1500	shore
cg04488647	-0.0195507	7.26514e-06	0.00847839	0.806736	0.826286	1	3389969	ARHGEF16	Body	opensea
cg25848827	-0.0136449	7.28493e-06	0.00847839	0.883275	0.89692	1	7550111	CAMTA1	Body	opensea
cg16327482	-0.0472613	7.28946e-06	0.00847839	0.60497	0.652231	19	10226339	EIF3G	Body	island
cg15651267	-0.0329626	7.30251e-06	0.00847839	0.766712	0.799675	5	167028535	ODZ2	Body	opensea
cg19128189	-0.0264192	7.32099e-06	0.00847839	0.79359	0.820009	16	2879220	ZG16B	TSS1500	opensea
cg14172302	-0.0467213	7.32132e-06	0.00847839	0.495569	0.54229	5	100360285		IGR	opensea
cg08296007	-0.0297607	7.32973e-06	0.00847839	0.743756	0.773517	7	100941565		IGR	opensea
cg14922784	-0.0239251	7.34346e-06	0.00847839	0.762692	0.786617	10	73982598	ANAPC16	5'UTR	opensea
cg10613305	-0.0644177	7.34874e-06	0.00847839	0.5926	0.657018	19	864201		IGR	shore
cg00614175	-0.0239437	7.36011e-06	0.00847839	0.83963	0.863574	12	7285480	CLSTN3	Body	opensea
cg12832687	-0.0189765	7.37243e-06	0.00847839	0.868799	0.887776	13	99239417		IGR	opensea
cg25888722	-0.0183712	7.37463e-06	0.00847839	0.862267	0.880638	14	100640957		IGR	shelf
cg27302197	-0.0629922	7.37708e-06	0.00847839	0.529787	0.592779	19	30744972		IGR	opensea
cg24925163	-0.0330359	7.38266e-06	0.00847839	0.718078	0.751114	2	128458248	SFT2D3	TSS1500	shore
cg13795986	-0.0435924	7.39225e-06	0.00847839	0.276046	0.319638	1	155880507	RIT1	Body	opensea
cg01232121	0.0736226	7.44032e-06	0.00850869	0.663413	0.58979	8	58177661		IGR	shelf
cg05946942	-0.0230045	7.44163e-06	0.00850869	0.860152	0.883156	11	19561797	NAV2	Body	opensea
cg05869732	-0.0150332	7.45633e-06	0.00851236	0.883766	0.8988	7	158319148	PTPRN2	Body	island
cg02635209	-0.0149908	7.4962e-06	0.008536	0.909668	0.924659	6	118822505	C6orf204	Body	opensea
cg13765961	-0.0301906	7.50008e-06	0.008536	0.607001	0.637191	11	60223238	MS4A1	TSS200	opensea
cg19066120	-0.0444878	7.51899e-06	0.00854052	0.695424	0.739912	19	6376468	PSPN	TSS1500	shelf
cg14407987	-0.0213935	7.52711e-06	0.00854052	0.870875	0.892269	11	47470793	RAPSN	TSS200	opensea
cg16080656	0.0105214	7.54132e-06	0.00854356	0.0458012	0.0352798	3	5163887	ARL8B	TSS200	island
cg07509935	-0.0976843	7.56932e-06	0.0085622	0.0742953	0.17198	14	24780167	LTB4R2	1stExon	island
cg13511253	-0.0811916	7.58981e-06	0.00857229	0.647349	0.728541	18	48141342	MAPK4	5'UTR	opensea
cg19875872	0.0176644	7.63416e-06	0.00859444	0.947336	0.929672	6	117822887	DCBLD1	Body	opensea
cg27154418	0.134087	7.6409e-06	0.00859444	0.757679	0.623592	19	55526208	GP6	Body	opensea
cg19828167	-0.0154593	7.64423e-06	0.00859444	0.914747	0.930206	10	80023549		IGR	opensea
cg08840379	-0.0164783	7.66899e-06	0.00860903	0.911862	0.92834	17	71720686		IGR	opensea
cg00771685	-0.0338876	7.68044e-06	0.00860903	0.360712	0.394599	22	18314866	MICAL3	ExonBnd	opensea
cg04444674	0.0122632	7.70739e-06	0.00861169	0.076292	0.0640288	3	38495333	LOC100128640	Body	island
cg16677055	-0.0147051	7.72248e-06	0.00861169	0.922735	0.93744	7	2008267	MAD1L1	Body	island
cg22508492	-0.0181141	7.73151e-06	0.00861169	0.874473	0.892588	11	46275455		IGR	opensea
cg05790960	-0.0400685	7.73828e-06	0.00861169	0.732007	0.772076	1	6307676	GPR153	3'UTR	shore
cg17616305	-0.0253743	7.74093e-06	0.00861169	0.826281	0.851655	11	86669155		IGR	shore
cg01584473	-0.0267164	7.75425e-06	0.00861358	0.798527	0.825244	7	100663367	MUC17	5'UTR	opensea
cg13376507	-0.0155952	7.76682e-06	0.00861463	0.907356	0.922952	2	47432782	LOC101927043	Body	opensea
cg26053447	-0.0423679	7.78896e-06	0.00862627	0.752896	0.795264	7	80181883		IGR	opensea
cg25950668	-0.0189545	7.82012e-06	0.00864785	0.834866	0.85382	2	97530653	SEMA4C	Body	island
cg10637349	-0.0407959	7.88816e-06	0.00866193	0.630796	0.671592	14	104178545	XRCC3	5'UTR	shelf
cg04040935	-0.0128793	7.90582e-06	0.00866193	0.903006	0.915886	6	167250513	RPS6KA2	Body	opensea
cg14531304	-0.0229986	7.91136e-06	0.00866193	0.773799	0.796797	1	211870586		IGR	opensea
cg01809854	-0.0207158	7.91147e-06	0.00866193	0.830867	0.851583	13	24118951		IGR	shelf
cg24336338	0.0187985	7.91524e-06	0.00866193	0.932306	0.913507	12	131452238	GPR133	Body	opensea
cg14449256	-0.0159256	7.92125e-06	0.00866193	0.887606	0.903531	2	96950438	SNRNP200	Body	opensea
cg17843891	-0.0265935	7.92148e-06	0.00866193	0.884316	0.91091	10	11780853		IGR	shelf
cg00578722	-0.0299771	7.92638e-06	0.00866193	0.784607	0.814584	11	1132094		IGR	opensea
cg04186874	-0.0223198	8.01207e-06	0.00873433	0.839176	0.861495	2	192245703	MYO1B	Body	opensea
cg05519310	-0.0171136	8.01621e-06	0.00873433	0.841134	0.858248	11	66627619	PC	Body	island
cg22520587	-0.0397848	8.04722e-06	0.0087366	0.628618	0.668402	6	129829269	LAMA2	Body	opensea
cg12497611	-0.0207892	8.05146e-06	0.0087366	0.915464	0.936253	2	172183855	METTL8	Body	opensea
cg09292354	-0.033244	8.07768e-06	0.0087366	0.751848	0.785092	10	134956328		IGR	shore
cg20408337	-0.0341382	8.08483e-06	0.0087366	0.720981	0.755119	22	43167595		IGR	shore
cg08835298	-0.0364205	8.08952e-06	0.0087366	0.54535	0.581771	8	22429790	SORBS3	Body	opensea
cg11322252	0.0225986	8.08978e-06	0.0087366	0.198418	0.17582	12	114886361		IGR	island
cg13854896	-0.0338936	8.10281e-06	0.0087366	0.492741	0.526634	1	27293330		IGR	opensea
cg17770994	-0.0228015	8.11262e-06	0.0087366	0.806132	0.828934	16	75279644	BCAR1	Body	opensea
cg03230858	-0.0411983	8.19196e-06	0.00879971	0.62871	0.669908	19	751124	C19orf21	TSS200	shelf
cg02012279	-0.0434797	8.19498e-06	0.00879971	0.703141	0.74662	17	37974860	IKZF3	Body	opensea
cg22782019	-0.0488632	8.22267e-06	0.00880033	0.756965	0.805828	2	189856425	COL3A1	Body	opensea
cg08072321	-0.0129472	8.22591e-06	0.00880033	0.914718	0.927665	20	4886048	SLC23A2	Body	opensea
cg01413566	-0.0218892	8.23119e-06	0.00880033	0.82589	0.847779	1	43750640	C1orf210	5'UTR	opensea
cg10848564	-0.0514936	8.25753e-06	0.00881577	0.666372	0.717866	5	20611845		IGR	opensea
cg20085515	-0.0203204	8.30345e-06	0.00882966	0.820286	0.840607	5	142074306	FGF1	5'UTR	opensea
cg25254739	-0.0817834	8.30351e-06	0.00882966	0.309729	0.391512	19	3290345	BRUNOL5	Body	shelf
cg10204629	-0.0235281	8.30629e-06	0.00882966	0.826315	0.849843	14	21558852	ZNF219	Body	island
cg01001314	-0.0356494	8.35982e-06	0.00887382	0.795772	0.831421	4	3669900		IGR	shore
cg26396039	-0.0178245	8.38233e-06	0.0088773	0.929515	0.94734	4	154162990	TRIM2	Body	opensea
cg01011846	-0.0214125	8.38706e-06	0.0088773	0.931335	0.952748	5	94862609	TTC37	Body	opensea
cg08094924	-0.0461146	8.40269e-06	0.00888116	0.642505	0.68862	14	89970089	FOXN3	5'UTR	opensea
cg14205551	-0.0405191	8.45272e-06	0.00888539	0.757898	0.798417	11	67029733		IGR	shelf
cg25889475	-0.0147519	8.46435e-06	0.00888539	0.909336	0.924088	2	183780280		IGR	opensea
cg17327297	-0.0227408	8.46667e-06	0.00888539	0.867495	0.890236	22	21138482	SERPIND1	Body	opensea
cg23420392	-0.0114691	8.48768e-06	0.00888539	0.953226	0.964696	11	35236876	CD44	Body	opensea
cg15575748	-0.0596899	8.49216e-06	0.00888539	0.550592	0.610282	20	41725131	PTPRT	Body	opensea
cg03123201	-0.0468267	8.50489e-06	0.00888539	0.19124	0.238067	5	3600366	IRX1	Body	island
cg23767977	-0.0210069	8.51008e-06	0.00888539	0.798191	0.819198	12	52947465	KRT71	TSS1500	opensea
cg20192814	-0.148227	8.52387e-06	0.00888539	0.659152	0.80738	13	51565362		IGR	opensea
cg26280287	-0.0273323	8.53557e-06	0.00888539	0.650611	0.677944	14	101134256	LINC00523	Body	opensea
cg10865952	-0.0212204	8.53861e-06	0.00888539	0.86502	0.88624	1	152094129		IGR	opensea
cg21886367	-0.0778234	8.59789e-06	0.0089259	0.263765	0.341588	14	24780825	LTB4R	5'UTR	island
cg11079635	-0.0237499	8.60163e-06	0.0089259	0.90602	0.92977	10	114133900	ACSL5	TSS1500	opensea
cg06414095	-0.0260755	8.62703e-06	0.00893974	0.836901	0.862976	19	1379969		IGR	shore
cg19375641	-0.0521127	8.64035e-06	0.00894104	0.343217	0.39533	4	146725294	ZNF827	Body	opensea
cg11984463	-0.0751054	8.67611e-06	0.00896552	0.492762	0.567867	19	40725596	TTC9B	TSS1500	shore
cg03461761	-0.0266058	8.70503e-06	0.00898287	0.854179	0.880785	5	151204902	GLRA1	Body	opensea
cg22574559	-0.017342	8.72067e-06	0.0089865	0.899497	0.916839	17	15961336	NCOR1	Body	opensea
cg20290360	-0.0245851	8.77357e-06	0.00902845	0.744979	0.769564	1	204956391	NFASC	Body	opensea
cg22606524	-0.0256913	8.82565e-06	0.00906945	0.641687	0.667378	7	27880181	JAZF1	Body	opensea
cg03552937	-0.0400123	8.90149e-06	0.00909628	0.374379	0.414391	7	44795713	ZMIZ2	TSS200	opensea
cg09271316	-0.058851	8.90306e-06	0.00909628	0.299569	0.35842	4	493833	PIGG	1stExon	shore
cg20512127	-0.0259929	8.90813e-06	0.00909628	0.744223	0.770216	14	105640389	NUDT14	Body	opensea
cg02690950	-0.0366841	8.91448e-06	0.00909628	0.790152	0.826836	8	6635816		IGR	opensea
cg02220924	-0.040875	8.92519e-06	0.00909628	0.574137	0.615012	4	6859363	KIAA0232	Body	opensea
cg11108803	-0.0292771	8.92542e-06	0.00909628	0.872007	0.901284	8	119592929	SAMD12	Body	opensea
cg23752564	-0.0397708	8.93969e-06	0.00909831	0.823454	0.863225	14	66963239	LINC00238	Body	opensea
cg23878564	-0.0500687	9.00737e-06	0.0091225	0.0426578	0.0927264	17	7287449	TNK1	Body	island
cg23737575	-0.0173859	9.01908e-06	0.0091225	0.910266	0.927652	19	52102023		IGR	island
cg23004466	-0.0602656	9.03101e-06	0.0091225	0.663332	0.723597	7	106815478	HBP1	5'UTR	opensea
cg17660211	-0.0275667	9.03169e-06	0.0091225	0.148192	0.175759	12	47532917	PCED1B	5'UTR	opensea
cg07939445	-0.0301222	9.0451e-06	0.0091225	0.585159	0.615281	6	116602398	TSPYL1	TSS1500	shore
cg18013419	-0.0299068	9.0496e-06	0.0091225	0.78183	0.811737	17	80995372	B3GNTL1	Body	shore
cg25936482	-0.0275385	9.04965e-06	0.0091225	0.8296	0.857139	5	15928686	FBXL7	Body	shore
cg13705518	-0.0299047	9.07935e-06	0.00913892	0.779768	0.809673	13	114068095		IGR	island
cg17356008	0.0330661	9.09061e-06	0.00913892	0.125262	0.0921954	6	138436893		IGR	opensea
cg24712290	-0.0457174	9.11583e-06	0.00915186	0.374735	0.420453	22	42305618		IGR	island
cg13964439	-0.0260098	9.13964e-06	0.00916335	0.688143	0.714153	9	90278260	DAPK1	Body	shelf
cg05287710	0.00978452	9.17674e-06	0.00917812	0.0433524	0.0335679	5	177019520	TMED9	Body	island
cg23274923	-0.0162112	9.17915e-06	0.00917812	0.935276	0.951487	6	33372767	KIFC1	Body	opensea
cg13231791	0.0633797	9.23717e-06	0.00920608	0.84622	0.78284	4	85154795	LOC101928978	Body	opensea
cg20896214	-0.0170681	9.23793e-06	0.00920608	0.903842	0.92091	2	27137008	DPYSL5	Body	opensea
cg11964710	-0.0388257	9.24439e-06	0.00920608	0.751312	0.790138	5	29383512	LOC101929681	Body	opensea
cg15208672	0.0349385	9.29333e-06	0.00924239	0.832636	0.797698	13	114173024	TMCO3	Body	opensea
cg19545116	0.00994364	9.3195e-06	0.00925319	0.0834692	0.0735256	5	131132943	FNIP1	TSS200	island
cg16863990	0.00795541	9.32916e-06	0.00925319	0.0324381	0.0244827	13	52980237	THSD1	5'UTR	island
cg10893656	-0.0616765	9.35857e-06	0.00926639	0.60987	0.671547	7	157367871	MIR153-2	TSS1500	shore
cg23410415	-0.0143204	9.37583e-06	0.00926639	0.912638	0.926958	6	14287748		IGR	opensea
cg01302572	0.0889988	9.3875e-06	0.00926639	0.825868	0.73687	19	44325595	LYPD5	TSS1500	shore
cg23704517	0.0710895	9.39879e-06	0.00926639	0.295948	0.224858	13	109147317		IGR	shore
cg03050429	-0.0205096	9.405e-06	0.00926639	0.685828	0.706337	17	6910766	ALOX12	Body	opensea
cg14532188	-0.0135616	9.44992e-06	0.00928397	0.939843	0.953405	12	2032460		IGR	opensea
cg27127463	-0.0543666	9.46159e-06	0.00928397	0.577218	0.631584	4	8027655	ABLIM2	Body	opensea
cg14724318	-0.0164165	9.47064e-06	0.00928397	0.929112	0.945528	6	31636392	CSNK2B	Body	shelf
cg10455971	0.0929345	9.47296e-06	0.00928397	0.553266	0.460332	5	101119566		IGR	opensea
cg17830174	0.0183568	9.52174e-06	0.00931945	0.106424	0.0880669	8	110551877	EBAG9	TSS1500	island
cg25577507	-0.0477997	9.53497e-06	0.00932008	0.736211	0.78401	1	225780044	ENAH	Body	opensea
cg00799144	-0.0200426	9.56729e-06	0.00933935	0.831227	0.851269	22	31217230	OSBP2	Body	shore
cg00955413	-0.0150812	9.58483e-06	0.00934417	0.894024	0.909105	5	114935797	TMED7-TICAM2	Body	shore
cg23240895	-0.0300522	9.59883e-06	0.00934552	0.83022	0.860272	22	45071884	PRR5	5'UTR	opensea
cg09187936	-0.0215159	9.64356e-06	0.00935631	0.760471	0.781987	12	122268950	SETD1B	3'UTR	shelf
cg20581032	-0.0255868	9.64584e-06	0.00935631	0.813764	0.839351	17	18855415	SLC5A10	TSS200	opensea
cg05067156	-0.0207296	9.65585e-06	0.00935631	0.726859	0.747589	16	88591451	ZFPM1	Body	shore
cg12654790	-0.0369885	9.6952e-06	0.00935631	0.639655	0.676644	1	31231214	LAPTM5	TSS1500	opensea
cg06371658	0.0488921	9.69571e-06	0.00935631	0.904308	0.855416	3	10292843	TATDN2	Body	shore
cg10208561	-0.0296127	9.7107e-06	0.00935631	0.585791	0.615403	2	53163861		IGR	opensea
cg19523667	-0.0379467	9.71094e-06	0.00935631	0.636608	0.674555	7	44795780	ZMIZ2	TSS200	opensea
cg16145303	-0.0515973	9.76402e-06	0.00938635	0.804945	0.856543	4	98040667		IGR	opensea
cg11057783	-0.0143614	9.76747e-06	0.00938635	0.893822	0.908184	19	10473307	TYK2	Body	opensea
cg19495444	-0.0291232	9.79268e-06	0.00938635	0.80444	0.833563	11	44291407	ALX4	Body	opensea
cg27532360	-0.0456713	9.7928e-06	0.00938635	0.6157	0.661372	17	42452994	ITGA2B	Body	opensea
cg27097450	-0.0317505	9.84018e-06	0.00940653	0.578199	0.60995	11	87133383		IGR	opensea
cg26311705	-0.0270343	9.84311e-06	0.00940653	0.920244	0.947279	4	40045770	LOC344967	Body	shore
cg01420022	-0.0177635	9.85573e-06	0.00940653	0.913372	0.931135	4	40104428	N4BP2	Body	opensea
cg08720503	-0.0189447	9.88126e-06	0.00940653	0.872705	0.89165	16	2768961	PRSS27	Body	shore
cg10350722	-0.0357636	9.88549e-06	0.00940653	0.861339	0.897102	12	3490214		IGR	opensea
cg23290960	-0.0205789	9.89003e-06	0.00940653	0.860613	0.881192	17	39702512		IGR	shelf
cg17395859	-0.0282552	9.91987e-06	0.00942282	0.762322	0.790577	8	145541005	DGAT1	Body	opensea
cg14653685	-0.0293286	9.97391e-06	0.00946202	0.820217	0.849546	12	122487744	BCL7A	Body	opensea
cg08291996	-0.0990101	1.00169e-05	0.00949066	0.128345	0.227355	19	58791159	ZNF8	Body	shore
cg04539895	-0.0567499	1.00323e-05	0.0094931	0.487557	0.544307	11	1219644		IGR	shore
cg20630716	-0.0225757	1.00948e-05	0.00954003	0.789772	0.812347	5	176959800	FAM193B	Body	shore
cg09526712	-0.0239545	1.01359e-05	0.00956671	0.82774	0.851695	16	1394089	BAIAP3	Body	shore
cg17287585	-0.0279001	1.01933e-05	0.00960319	0.774984	0.802884	15	65627108	IGDCC3	Body	opensea
cg14905320	-0.0262368	1.0212e-05	0.00960319	0.743839	0.770076	4	79339096	FRAS1	Body	opensea
cg19421368	0.0569287	1.02266e-05	0.00960319	0.290363	0.233434	20	45280288	SLC13A3	TSS200	shore
cg16760335	-0.0295642	1.0241e-05	0.00960319	0.778451	0.808015	11	110703673		IGR	opensea
cg16493726	-0.0273172	1.02512e-05	0.00960319	0.827719	0.855037	6	3963373		IGR	opensea
cg10466100	-0.0405845	1.02523e-05	0.00960319	0.723562	0.764146	7	65747596	TPST1	Body	opensea
cg04956244	-0.0275267	1.03254e-05	0.00965938	0.552424	0.579951	17	38511592	RARA	Body	opensea
cg26886942	-0.0419151	1.03444e-05	0.00966497	0.52858	0.570495	3	45363691		IGR	opensea
cg02390606	-0.0178843	1.03795e-05	0.00967562	0.865156	0.88304	17	42979979	CCDC103	Body	shelf
cg19556599	-0.0127348	1.03865e-05	0.00967562	0.898761	0.911495	5	872256	BRD9	Body	opensea
cg14919440	-0.0609107	1.0396e-05	0.00967562	0.265485	0.326396	11	113234367	TTC12	Body	opensea
cg17024708	0.0650167	1.0416e-05	0.00967562	0.331936	0.26692	22	44258638	SULT4A1	TSS1500	shore
cg01576531	0.0162543	1.0431e-05	0.00967562	0.0922378	0.0759835	8	29206508	DUSP4	TSS200	island
cg06216296	-0.0505567	1.04341e-05	0.00967562	0.726987	0.777544	18	76528058		IGR	opensea
cg07696648	0.0326991	1.0535e-05	0.00974194	0.710237	0.677538	1	182300827		IGR	opensea
cg00615033	-0.020657	1.05395e-05	0.00974194	0.934374	0.955031	18	395635	COLEC12	Body	opensea
cg13759229	-0.0151166	1.05576e-05	0.00974194	0.880863	0.895979	17	79379665	BAHCC1	Body	shore
cg27308982	-0.0221928	1.05582e-05	0.00974194	0.903093	0.925286	18	77196450	NFATC1	Body	island
cg06277472	-0.02826	1.05752e-05	0.00974542	0.768519	0.796779	19	30936625	ZNF536	Body	island
cg24725431	-0.0281611	1.05976e-05	0.00975395	0.800373	0.828534	1	22456399	WNT4	Body	shore
cg17457156	0.0105252	1.06349e-05	0.00977619	0.0477386	0.0372134	13	95248351	TGDS	1stExon	island
cg04135270	0.0179489	1.06535e-05	0.00977888	0.0645058	0.0465569	21	42539536	MIR3197	Body	island
cg24383718	-0.0401429	1.06694e-05	0.00977888	0.491981	0.532124	16	27650786	KIAA0556	Body	opensea
cg18354462	-0.0343948	1.06775e-05	0.00977888	0.748439	0.782833	11	118826751	UPK2	TSS1500	opensea
cg06280644	-0.0159882	1.07013e-05	0.00978863	0.896061	0.912049	8	66617861	MTFR1	Body	opensea
cg01948397	-0.0196018	1.07253e-05	0.00979843	0.92193	0.941532	11	87164742		IGR	opensea
cg14696467	-0.0516306	1.07386e-05	0.00979851	0.711118	0.762749	4	79588865	LINC01094	Body	opensea
cg12773368	0.0103875	1.07979e-05	0.00983183	0.0802271	0.0698395	14	35591473	PPP2R3C	1stExon	island
cg05211192	-0.0360937	1.08386e-05	0.00983183	0.840686	0.87678	7	2119076	MAD1L1	Body	shelf
cg01050076	-0.0235168	1.08422e-05	0.00983183	0.839906	0.863423	14	96749818	ATG2B	3'UTR	opensea
cg19912142	0.0318253	1.08519e-05	0.00983183	0.191958	0.160132	10	119494671		IGR	island
cg17153540	-0.0286305	1.08773e-05	0.00983183	0.739383	0.768013	9	131117379	SLC27A4	Body	opensea
cg14675357	-0.0286319	1.08807e-05	0.00983183	0.852805	0.881437	17	39143371	KRT40	5'UTR	opensea
cg18509071	-0.0168538	1.08978e-05	0.00983183	0.911428	0.928282	6	74448458	CD109	Body	opensea
cg19481513	-0.0189601	1.08983e-05	0.00983183	0.928247	0.947207	5	54140068		IGR	opensea
cg04032897	-0.024694	1.09013e-05	0.00983183	0.839752	0.864446	14	104015381		IGR	opensea
cg23709002	-0.0144561	1.09121e-05	0.00983183	0.925749	0.940205	11	9639642		IGR	shelf
cg01106989	0.0379603	1.09211e-05	0.00983183	0.921351	0.883391	6	52858459	GSTA4	Body	shore
cg13061702	-0.0168751	1.09849e-05	0.00987731	0.899742	0.916617	3	126747604	PLXNA1	Body	shore
cg01223193	-0.0161187	1.09997e-05	0.00987863	0.888323	0.904442	15	89002822	MRPL46	3'UTR	opensea
cg15337349	-0.0258627	1.10327e-05	0.00989623	0.792577	0.81844	22	37267988	NCF4	Body	opensea
cg19644750	0.043486	1.10561e-05	0.00990531	0.564495	0.521009	3	171519741	PLD1	5'UTR	opensea
cg09923234	0.0350793	1.10887e-05	0.00991542	0.148725	0.113645	4	90815743	MMRN1	TSS1500	opensea
cg17951157	-0.0283474	1.10942e-05	0.00991542	0.854033	0.882381	11	108841110		IGR	opensea
cg00289558	-0.0209492	1.11479e-05	0.00995137	0.860818	0.881767	7	149568525	LOC401431	Body	shore
cg16572910	-0.0390281	1.1205e-05	0.00999036	0.482652	0.52168	1	43880657		IGR	opensea
cg23969411	-0.0222951	1.12532e-05	0.0100129	0.840257	0.862552	14	77465537		IGR	opensea
cg10009514	-0.015139	1.1277e-05	0.0100129	0.94345	0.958589	1	214566173	PTPN14	Body	opensea
cg15460739	-0.0129531	1.12856e-05	0.0100129	0.927186	0.940139	19	7712095	STXBP2	Body	island
cg02029970	0.0428319	1.12958e-05	0.0100129	0.603611	0.560779	5	155296575		IGR	opensea
cg25936057	-0.0755983	1.12978e-05	0.0100129	0.693092	0.768691	16	5002478		IGR	opensea
cg24732823	0.0145473	1.13312e-05	0.0100167	0.0720942	0.0575469	18	3262541	MYL12B	5'UTR	island
cg24365464	0.0631539	1.13442e-05	0.0100167	0.3948	0.331646	1	190448126	FAM5C	TSS1500	opensea
cg20129654	-0.011563	1.13586e-05	0.0100167	0.946156	0.957719	6	14966854		IGR	opensea
cg08397218	-0.0637442	1.13808e-05	0.0100167	0.611522	0.675266	15	66332459	MIR4311	TSS200	shore
cg24036517	-0.0189093	1.13823e-05	0.0100167	0.786218	0.805128	8	10585394	SOX7	Body	shore
cg11584117	-0.0128076	1.14064e-05	0.0100167	0.922574	0.935382	11	118980885	C2CD2L	Body	shelf
cg07645201	0.0163312	1.14081e-05	0.0100167	0.920371	0.90404	9	112921735	AKAP2	Body	opensea
cg08580836	-0.0430088	1.14103e-05	0.0100167	0.216648	0.259657	5	150284448	ZNF300	TSS200	island
cg19313023	-0.0305864	1.1442e-05	0.0100275	0.687181	0.717767	4	54772132		IGR	opensea
cg24553773	-0.0143243	1.14603e-05	0.0100275	0.883677	0.898002	1	53746271	LRP8	Body	shelf
cg05370193	-0.0231788	1.14823e-05	0.0100275	0.882809	0.905988	1	21551575	ECE1	Body	island
cg08370875	-0.0232753	1.14871e-05	0.0100275	0.9149	0.938175	6	17014096		IGR	opensea
cg19563452	-0.0306274	1.14958e-05	0.0100275	0.776072	0.806699	11	3187939	OSBPL5	TSS1500	shore
cg20193460	-0.0276866	1.15038e-05	0.0100275	0.906757	0.934444	1	61752986	NFIA	Body	opensea
cg09936552	-0.117311	1.15297e-05	0.0100296	0.502539	0.61985	5	140254488	PCDHA12	TSS1500	shore
cg14111726	0.0139958	1.15333e-05	0.0100296	0.084276	0.0702802	14	64854917	MTHFD1	5'UTR	island
cg20951694	0.0372422	1.15716e-05	0.0100455	0.793598	0.756355	3	120245478		IGR	opensea
cg22013882	-0.019725	1.1582e-05	0.0100455	0.888012	0.907737	1	204228419	PLEKHA6	Body	shore
cg13499773	-0.0316285	1.15922e-05	0.0100455	0.811374	0.843003	19	2433868	LMNB2	Body	island
cg10705386	0.0139778	1.16377e-05	0.0100731	0.0483085	0.0343307	10	69644512	SIRT1	1stExon	island
cg06966113	0.0285773	1.16539e-05	0.0100753	0.241432	0.212855	4	4873263		IGR	island
cg16387654	-0.0301949	1.16696e-05	0.0100771	0.895392	0.925587	17	77743122		IGR	opensea
cg24385279	-0.0169876	1.17037e-05	0.0100937	0.908914	0.925901	4	25725545		IGR	opensea
cg27326648	-0.0265747	1.1738e-05	0.0100937	0.834468	0.861043	4	1954161	WHSC1	Body	opensea
cg02156021	0.0189558	1.17403e-05	0.0100937	0.9512	0.932244	17	46142260		IGR	opensea
cg18974533	-0.0148369	1.17505e-05	0.0100937	0.904512	0.919349	9	128300217	MAPKAP1	Body	opensea
cg05434496	-0.0316266	1.17739e-05	0.0100937	0.795358	0.826985	15	77479277	PEAK1	5'UTR	opensea
cg09571142	0.0195956	1.17821e-05	0.0100937	0.929192	0.909596	10	7222772	SFMBT2	Body	opensea
cg23880637	-0.0200546	1.17886e-05	0.0100937	0.862653	0.882707	1	1192492	UBE2J2	ExonBnd	shore
cg06321588	-0.0230077	1.1798e-05	0.0100937	0.843399	0.866407	11	3122878	OSBPL5	Body	opensea
cg07836663	-0.0206795	1.18114e-05	0.0100937	0.814452	0.835131	1	2066167	PRKCZ	5'UTR	shore
cg00632544	-0.0162487	1.18917e-05	0.0101044	0.888383	0.904632	4	10042343	SLC2A9	TSS1500	opensea
cg08931525	-0.0203228	1.18978e-05	0.0101044	0.798192	0.818514	22	31433351		IGR	opensea
cg20592390	-0.0250657	1.19023e-05	0.0101044	0.74084	0.765906	17	719639	NXN	Body	opensea
cg08008346	-0.0220591	1.19162e-05	0.0101044	0.893463	0.915522	17	6572627		IGR	opensea
cg23026864	0.0414755	1.19195e-05	0.0101044	0.201635	0.160159	5	140306231	PCDHA7	Body	island
cg16945152	-0.015151	1.19211e-05	0.0101044	0.884675	0.899826	19	39304002	LGALS4	TSS1500	opensea
cg01786306	0.0296064	1.1933e-05	0.0101044	0.275966	0.24636	19	54604200	OSCAR	5'UTR	shore
cg03943786	-0.0478262	1.19589e-05	0.0101044	0.421546	0.469372	9	136007843	RALGDS	TSS1500	opensea
cg20083308	0.019194	1.19749e-05	0.0101044	0.101399	0.0822051	1	100731655	RTCA-AS1	Body	island
cg00864860	-0.0184147	1.19814e-05	0.0101044	0.889614	0.908028	1	7907996	UTS2	Body	opensea
cg23290313	-0.0238096	1.19989e-05	0.0101044	0.901972	0.925781	1	44287964	ST3GAL3	Body	opensea
cg12748148	-0.0247118	1.20093e-05	0.0101044	0.779308	0.80402	2	30549065		IGR	opensea
cg13225845	-0.0181071	1.20113e-05	0.0101044	0.885561	0.903668	15	93196976	FAM174B	Body	shore
cg07935733	-0.0140154	1.20148e-05	0.0101044	0.91824	0.932255	16	86570503	MTHFSD	Body	opensea
cg08341924	0.024012	1.20581e-05	0.0101293	0.880879	0.856867	14	24731542	TGM1	Body	opensea
cg15137445	-0.0207021	1.20865e-05	0.0101416	0.694847	0.715549	1	245498689	KIF26B	Body	shore
cg16901161	-0.0214319	1.21101e-05	0.0101425	0.924621	0.946053	5	159901100	MIR3142	TSS1500	opensea
cg01245860	-0.0204404	1.21164e-05	0.0101425	0.874944	0.895384	22	38318242	MICALL1	Body	opensea
cg23714707	-0.0203564	1.21285e-05	0.0101425	0.77909	0.799446	17	17418691	PEMT	Body	opensea
cg09095525	-0.0163884	1.21662e-05	0.0101625	0.889239	0.905627	16	11852095	ZC3H7A	Body	opensea
cg05041624	-0.0213598	1.22121e-05	0.0101706	0.794157	0.815516	14	91046477	TTC7B	Body	opensea
cg21610436	-0.0162578	1.22247e-05	0.0101706	0.876684	0.892942	8	22658864	PEBP4	Body	opensea
cg23936215	0.0274017	1.22431e-05	0.0101706	0.763224	0.735822	17	63560528		IGR	shelf
cg22203704	-0.0127993	1.22501e-05	0.0101706	0.900736	0.913536	6	160544780	SLC22A1	Body	opensea
cg12281479	-0.0206116	1.22663e-05	0.0101706	0.850979	0.871591	3	49021975	ARIH2	3'UTR	opensea
cg17315693	0.0447089	1.22685e-05	0.0101706	0.865739	0.82103	10	35866788		IGR	opensea
cg20689034	-0.018364	1.2272e-05	0.0101706	0.902019	0.920383	22	29348161	ZNRF3	Body	opensea
cg20655897	0.0674351	1.23009e-05	0.0101832	0.756958	0.689523	4	6557840	PPP2R2C	TSS1500	opensea
cg05374263	-0.0234428	1.23606e-05	0.0102211	0.884134	0.907577	16	66417182	CDH5	Body	opensea
cg04702010	-0.0251995	1.23811e-05	0.0102267	0.844576	0.869775	3	12358418	PPARG	5'UTR	opensea
cg25717823	-0.0406455	1.2405e-05	0.0102329	0.64666	0.687305	11	56410673	OR8U8	Body	opensea
cg25650956	-0.0335093	1.24162e-05	0.0102329	0.668092	0.701601	17	10422077	MYH1	TSS1500	opensea
cg25521375	0.0767031	1.24479e-05	0.0102402	0.599361	0.522658	4	67141252	MIR1269A	TSS1500	opensea
cg01830900	0.0494958	1.24527e-05	0.0102402	0.322018	0.272522	7	5111576	LOC389458	TSS200	shore
cg13215467	-0.0610134	1.24672e-05	0.0102407	0.798051	0.859064	9	98246754	PTCH1	Body	opensea
cg07769569	-0.0196789	1.25024e-05	0.0102557	0.890783	0.910462	19	9542155	ZNF266	5'UTR	shelf
cg17829193	-0.0168835	1.25343e-05	0.0102557	0.893315	0.910199	21	37105241		IGR	opensea
cg14437716	-0.0238521	1.25378e-05	0.0102557	0.799021	0.822873	11	71277958		IGR	opensea
cg09327567	-0.0245188	1.25407e-05	0.0102557	0.796118	0.820636	6	36725742	CPNE5	Body	opensea
cg09720322	-0.028307	1.25708e-05	0.0102689	0.845197	0.873504	1	212665118		IGR	opensea
cg06693983	-0.109685	1.26391e-05	0.0103133	0.620284	0.729969	19	55889216	TMEM190	Body	island
cg20211463	0.0308152	1.26713e-05	0.0103283	0.184981	0.154166	8	70623620	SLCO5A1	Body	opensea
cg13207183	0.0915013	1.26928e-05	0.0103344	0.587194	0.495693	1	210966422	KCNH1	Body	opensea
cg09932774	0.0272059	1.27285e-05	0.0103411	0.88339	0.856184	10	112111926		IGR	opensea
cg02892271	-0.0206687	1.27497e-05	0.0103411	0.869183	0.889852	8	42120927	LOC101929897	Body	opensea
cg23552820	-0.0257038	1.27769e-05	0.0103411	0.840225	0.865929	17	64272071		IGR	opensea
cg13462219	-0.0659206	1.27862e-05	0.0103411	0.482634	0.548554	8	144649510	C8orf73	Body	island
cg27268798	-0.0198382	1.27866e-05	0.0103411	0.869643	0.889481	22	17673173	CECR1	Body	opensea
cg04743638	-0.0218976	1.28001e-05	0.0103411	0.839366	0.861263	11	62766534	SLC22A8	Body	opensea
cg09985052	-0.0136034	1.28084e-05	0.0103411	0.942063	0.955666	6	26423786	BTN2A3P	Body	opensea
cg11941520	0.0211087	1.28126e-05	0.0103411	0.113016	0.0919071	6	32121522	PPT2	Body	shore
cg00951422	0.0268184	1.28605e-05	0.0103479	0.163774	0.136956	19	15311871	NOTCH3	TSS200	island
cg22896107	-0.0693366	1.28688e-05	0.0103479	0.685853	0.75519	1	201024882	CACNA1S	Body	opensea
cg24694329	-0.0229234	1.28749e-05	0.0103479	0.807297	0.830221	19	18892320	CRTC1	3'UTR	shelf
cg06992831	-0.0199103	1.28769e-05	0.0103479	0.861074	0.880985	12	58284119		IGR	opensea
cg02616565	-0.0279718	1.29197e-05	0.010371	0.821075	0.849047	3	30303691		IGR	opensea
cg03784113	0.0657731	1.29617e-05	0.0103852	0.67726	0.611486	13	112602492		IGR	opensea
cg25901662	-0.0230381	1.29655e-05	0.0103852	0.840805	0.863843	17	47788451	FAM117A	3'UTR	opensea
cg25196688	-0.0488994	1.29999e-05	0.0104002	0.5651	0.614	12	3421025		IGR	opensea
cg21355619	-0.0192667	1.30123e-05	0.0104002	0.88657	0.905837	7	1008260	COX19	3'UTR	shore
cg23086996	-0.0176864	1.30292e-05	0.0104025	0.909387	0.927073	2	237924190		IGR	opensea
cg03197101	0.0900015	1.30764e-05	0.010418	0.357815	0.267813	6	160241521	PNLDC1	Body	opensea
cg23235277	-0.0153536	1.30767e-05	0.010418	0.82968	0.845033	12	110206494	MGC14436	Body	opensea
cg01491205	-0.0194497	1.30939e-05	0.0104205	0.89371	0.91316	6	168651267	LOC101929420	Body	opensea
cg06098342	-0.0290332	1.31094e-05	0.0104216	0.753186	0.782219	10	90691706	ACTA2-AS1	TSS1500	opensea
cg12602727	-0.0341186	1.31634e-05	0.0104475	0.600998	0.635116	15	89892257		IGR	opensea
cg08066597	-0.0185884	1.31701e-05	0.0104475	0.901734	0.920322	11	34187241	ABTB2	Body	opensea
cg13894747	-0.0249215	1.32131e-05	0.0104704	0.747863	0.772784	1	25346259		IGR	opensea
cg10510032	-0.0608612	1.32531e-05	0.0104811	0.827852	0.888714	2	116678544		IGR	opensea
cg09580606	0.0718744	1.32606e-05	0.0104811	0.845122	0.773247	22	20996755		IGR	opensea
cg19150413	-0.0369734	1.32691e-05	0.0104811	0.382591	0.419564	6	99850496	PNISR	Body	opensea
cg10132809	0.0124766	1.33112e-05	0.0104841	0.0848649	0.0723884	7	71198544		IGR	opensea
cg08177700	-0.0247155	1.33153e-05	0.0104841	0.814521	0.839236	5	177990104	COL23A1	Body	opensea
cg02314983	-0.0177391	1.33153e-05	0.0104841	0.799615	0.817354	11	134356161	LOC283177	Body	opensea
cg19529211	-0.0161804	1.33792e-05	0.0105195	0.902682	0.918862	8	42609784	CHRNA6	Body	opensea
cg08426157	-0.0305008	1.33887e-05	0.0105195	0.724771	0.755272	7	18794174	HDAC9	Body	opensea
cg00314692	0.0155961	1.34297e-05	0.0105342	0.941126	0.92553	13	100953340	PCCA	Body	opensea
cg17292076	0.0854512	1.34405e-05	0.0105342	0.508322	0.422871	14	96665085		IGR	opensea
cg05762744	-0.0284268	1.345e-05	0.0105342	0.794709	0.823136	3	127860991		IGR	opensea
cg15213493	-0.0150209	1.35094e-05	0.0105664	0.936948	0.951969	5	112154629	APC	Body	opensea
cg02351145	0.0539273	1.35197e-05	0.0105664	0.634479	0.580552	9	89140327		IGR	opensea
cg08424679	-0.0167025	1.35699e-05	0.0105757	0.875226	0.891928	15	42459080	VPS39	Body	opensea
cg03467825	-0.0450595	1.35738e-05	0.0105757	0.480519	0.525579	2	171551893		IGR	opensea
cg18254937	0.0103639	1.35804e-05	0.0105757	0.0643257	0.0539618	11	68671231	MRPL21	1stExon	island
cg19177125	0.0522612	1.36051e-05	0.0105757	0.84489	0.792629	18	19752414	GATA6	Body	shore
cg02371401	-0.031288	1.36396e-05	0.0105757	0.907963	0.939251	5	676784	TPPP	Body	shore
cg07472647	0.0144199	1.3643e-05	0.0105757	0.0819447	0.0675248	5	149380356	HMGXB3	5'UTR	island
cg04145927	-0.057437	1.36684e-05	0.0105757	0.755616	0.813053	18	77914823	PARD6G-AS1	Body	shelf
cg12738589	-0.0246598	1.36734e-05	0.0105757	0.806224	0.830884	5	159800670		IGR	shelf
cg27039312	-0.0113927	1.3678e-05	0.0105757	0.934328	0.945721	8	143625791	BAI1	3'UTR	island
cg08789539	-0.0135015	1.36822e-05	0.0105757	0.928226	0.941728	19	16291535		IGR	opensea
cg21277972	0.0368218	1.3701e-05	0.0105757	0.796166	0.759344	5	66490270	CD180	Body	opensea
cg12270421	-0.0187489	1.37028e-05	0.0105757	0.854903	0.873651	1	159199290		IGR	opensea
cg27317842	-0.0247657	1.3756e-05	0.0106057	0.764577	0.789343	13	24195262	TNFRSF19	5'UTR	opensea
cg15188547	0.0383583	1.37804e-05	0.0106135	0.138341	0.0999829	4	67356057		IGR	opensea
cg10645309	-0.0165031	1.38199e-05	0.0106322	0.8717	0.888203	18	43021587	SLC14A2-AS1	Body	opensea
cg13738784	-0.0277285	1.38462e-05	0.0106322	0.765533	0.793261	19	19740804	GMIP	Body	shore
cg02721919	-0.0213588	1.38478e-05	0.0106322	0.885324	0.906683	17	78338119	RNF213	Body	opensea
cg18587783	-0.0177047	1.39037e-05	0.010658	0.880787	0.898491	3	12202215	TIMP4	TSS1500	shore
cg10180267	-0.0191864	1.39102e-05	0.010658	0.68403	0.703217	17	27405713	MYO18A	Body	shore
cg04164538	0.012005	1.39361e-05	0.0106623	0.0694946	0.0574896	19	48867262	TMEM143	TSS200	island
cg09458135	-0.0174596	1.39579e-05	0.0106623	0.894138	0.911597	11	47151944	C11orf49	Body	opensea
cg24683070	0.0112256	1.39589e-05	0.0106623	0.0396214	0.0283957	3	184243187		IGR	island
cg04114121	-0.0201122	1.40139e-05	0.0106788	0.883162	0.903275	12	132632581	NOC4L	Body	shore
cg02667304	-0.034441	1.40232e-05	0.0106788	0.796615	0.831056	5	32837575		IGR	opensea
cg03789575	-0.0320477	1.40238e-05	0.0106788	0.922037	0.954084	3	33842675	PDCD6IP	Body	shelf
cg27272098	-0.0310184	1.40651e-05	0.0106936	0.0521638	0.0831822	12	131921882		IGR	shelf
cg16605701	-0.0139452	1.40721e-05	0.0106936	0.931051	0.944996	17	80562558		IGR	shelf
cg12831351	0.00987195	1.4102e-05	0.0106953	0.0557872	0.0459152	16	71496226	ZNF23	TSS200	island
cg03050237	-0.0151559	1.41033e-05	0.0106953	0.909254	0.92441	11	70632173	SHANK2	Body	opensea
cg18806707	-0.077264	1.4123e-05	0.0106953	0.186058	0.263322	7	37998416		IGR	opensea
cg25638549	-0.0650248	1.41321e-05	0.0106953	0.319635	0.38466	10	13692225	FRMD4A	3'UTR	opensea
cg20114856	-0.0143856	1.41532e-05	0.0106983	0.899423	0.913809	3	141549509		IGR	opensea
cg14251414	-0.0129124	1.41732e-05	0.0106983	0.926908	0.939821	7	2102543	MAD1L1	Body	shelf
cg02661728	-0.024437	1.41802e-05	0.0106983	0.924581	0.949018	7	17018326		IGR	opensea
cg16464422	-0.0140935	1.41938e-05	0.0106983	0.911969	0.926063	1	225859329		IGR	opensea
cg23699989	-0.0399462	1.42346e-05	0.0107067	0.781021	0.820967	6	170120696	PHF10	Body	opensea
cg07140888	0.0639454	1.42997e-05	0.0107067	0.451124	0.387179	13	98532347		IGR	opensea
cg18387129	-0.0251502	1.43357e-05	0.0107067	0.576873	0.602024	16	68109504	DUS2	Body	opensea
cg02064275	-0.0450323	1.43476e-05	0.0107067	0.667976	0.713008	17	39465713		IGR	opensea
cg13389209	-0.0253	1.43537e-05	0.0107067	0.805355	0.830655	9	137689064	COL5A1	Body	shelf
cg00797500	0.0169832	1.43601e-05	0.0107067	0.956593	0.93961	6	163730158	PACRG	Body	opensea
cg18163177	-0.0305667	1.44034e-05	0.0107067	0.769689	0.800255	6	112186654	FYN	5'UTR	opensea
cg00887633	-0.0362732	1.44076e-05	0.0107067	0.689875	0.726148	3	64202311	PRICKLE2	5'UTR	opensea
cg12493895	0.097192	1.44207e-05	0.0107067	0.87188	0.774688	21	26711277		IGR	opensea
cg09257856	-0.0187862	1.44344e-05	0.0107067	0.90217	0.920956	5	132115043	2024-09-08	TSS1500	shore
cg25215170	0.0129192	1.44384e-05	0.0107067	0.966302	0.953383	7	150417775	GIMAP1	Body	island
cg17261712	-0.0313038	1.44459e-05	0.0107067	0.665916	0.69722	5	176049061	SNCB	Body	shore
cg01000812	-0.0215292	1.44518e-05	0.0107067	0.767205	0.788734	20	2796844	LOC100288797	TSS200	opensea
cg23573665	0.114261	1.44722e-05	0.0107067	0.435161	0.3209	14	55907122	TBPL2	1stExon	shore
cg13951697	-0.017685	1.44937e-05	0.0107067	0.870748	0.888434	10	3581101		IGR	opensea
cg01434034	-0.015084	1.44949e-05	0.0107067	0.925577	0.940661	7	41158320	LINC01449	Body	opensea
cg06095047	-0.0205983	1.45104e-05	0.0107067	0.744895	0.765493	16	31447114	ZNF843	3'UTR	opensea
cg21714578	0.0176032	1.45193e-05	0.0107067	0.141397	0.123793	19	36359295	APLP1	TSS200	island
cg05293976	-0.0221755	1.45244e-05	0.0107067	0.692592	0.714768	17	48428309	XYLT2	Body	opensea
cg11375648	-0.082821	1.45248e-05	0.0107067	0.437184	0.520005	4	152995163		IGR	opensea
cg19957803	-0.0246442	1.45346e-05	0.0107067	0.76049	0.785135	5	133510077	SKP1	5'UTR	shore
cg11173306	-0.0183099	1.45385e-05	0.0107067	0.903813	0.922123	12	7532413	CD163L1	Body	opensea
cg13793782	-0.0200857	1.45509e-05	0.0107067	0.77385	0.793935	9	135995093	RALGDS	Body	shore
cg09414920	0.0235966	1.45578e-05	0.0107067	0.862219	0.838622	5	110188399		IGR	opensea
cg22666894	-0.0718864	1.45758e-05	0.0107067	0.712053	0.78394	5	176006545	CDHR2	Body	opensea
cg20589691	-0.0141834	1.45972e-05	0.0107067	0.898569	0.912752	13	51672329		IGR	opensea
cg21126229	0.0775423	1.46058e-05	0.0107067	0.766139	0.688597	4	1107983	RNF212	TSS1500	shore
cg15069247	-0.0187192	1.46184e-05	0.0107067	0.93455	0.953269	6	56975219	ZNF451	Body	opensea
cg13984701	-0.0277737	1.4624e-05	0.0107067	0.792053	0.819827	9	137592633	COL5A1	Body	opensea
cg13973927	-0.0289101	1.46414e-05	0.0107088	0.818691	0.847602	14	104194981	ZFYVE21	Body	shore
cg20173321	-0.0263701	1.46651e-05	0.0107156	0.827305	0.853675	9	136047156		IGR	opensea
cg04228104	0.0147709	1.47003e-05	0.0107307	0.110693	0.0959217	1	150551925	MCL1	1stExon	island
cg18983479	-0.0186574	1.47411e-05	0.010744	0.912949	0.931607	4	8215236	SH3TC1	Body	opensea
cg04556472	-0.0370935	1.47607e-05	0.010744	0.708855	0.745948	13	114071302		IGR	shelf
cg13242889	0.0218299	1.4762e-05	0.010744	0.939011	0.917182	12	28285983		IGR	opensea
cg24597705	0.0111455	1.47778e-05	0.010745	0.0903975	0.079252	1	11724700	FBXO6	5'UTR	island
cg16021775	0.0183107	1.4802e-05	0.0107484	0.140393	0.122082	22	21400059	LOC400891	TSS200	island
cg22862480	0.0178751	1.48116e-05	0.0107484	0.149229	0.131354	10	7450355	SFMBT2	5'UTR	island
cg06736473	-0.0220075	1.48495e-05	0.0107654	0.834145	0.856152	1	182592795		IGR	opensea
cg19219655	-0.0337675	1.49281e-05	0.0108118	0.884012	0.917779	2	10187086	KLF11	Body	shelf
cg09025856	-0.0341139	1.4955e-05	0.0108207	0.813269	0.847383	5	11062606	CTNND2	Body	opensea
cg18075721	0.0525732	1.49912e-05	0.0108318	0.867148	0.814575	1	116324197		IGR	opensea
cg11593548	-0.0135559	1.49996e-05	0.0108318	0.929108	0.942664	9	125627677	RC3H2	Body	opensea
cg09554798	-0.0206002	1.50149e-05	0.0108323	0.8365	0.857101	19	35510233	GRAMD1A	Body	shelf
cg01174601	-0.0226876	1.50454e-05	0.0108329	0.856713	0.8794	9	139863512		IGR	opensea
cg22129757	0.0126873	1.50588e-05	0.0108329	0.0407311	0.0280438	15	72522196	PKM	TSS200	island
cg08358276	-0.0175936	1.50714e-05	0.0108329	0.852216	0.86981	16	1783315	MAPK8IP3	Body	opensea
cg26764362	-0.022204	1.5077e-05	0.0108329	0.850614	0.872818	6	45451585	RUNX2	Body	opensea
cg16151960	-0.0254823	1.51026e-05	0.0108329	0.571538	0.59702	5	133890280	PHF15	Body	opensea
cg15490785	-0.0347987	1.51034e-05	0.0108329	0.780277	0.815076	3	13082966	IQSEC1	Body	opensea
cg10547025	0.0250224	1.51449e-05	0.0108465	0.132665	0.107642	7	1095701	C7orf50	Body	shore
cg19412324	0.00841865	1.51516e-05	0.0108465	0.0419196	0.033501	6	150921961	PLEKHG1	5'UTR	island
cg11612278	-0.0146904	1.51915e-05	0.0108645	0.936451	0.951141	19	51859535	ETFB	TSS1500	opensea
cg14817749	-0.0279651	1.52362e-05	0.010886	0.821723	0.849689	15	22918094	CYFIP1	5'UTR	opensea
cg22193150	-0.0144178	1.52589e-05	0.0108917	0.772587	0.787005	22	27838621		IGR	shelf
cg27618811	0.0193813	1.52836e-05	0.0108988	0.109918	0.0905366	17	7518128	FXR2	1stExon	island
cg09383187	-0.0175851	1.53115e-05	0.0109082	0.658344	0.675929	7	73819814	CLIP2	3'UTR	opensea
cg18553093	-0.0192672	1.53398e-05	0.0109156	0.864181	0.883448	17	3489274	TRPV1	Body	opensea
cg11995041	-0.0279695	1.53513e-05	0.0109156	0.777786	0.805755	16	78179532	WWOX	Body	opensea
cg26014401	0.0438699	1.54455e-05	0.0109598	0.43192	0.388051	22	25082111		IGR	island
cg04669667	-0.0184415	1.54561e-05	0.0109598	0.862253	0.880694	1	231814996	DISC1	Body	opensea
cg04387953	-0.0156069	1.54782e-05	0.0109598	0.908768	0.924375	1	60221114	FGGY	Body	opensea
cg22712883	-0.0213123	1.54872e-05	0.0109598	0.856754	0.878066	13	31579374		IGR	opensea
cg00631702	0.00874517	1.54874e-05	0.0109598	0.0453321	0.0365869	6	45345615	RUNX2	Body	island
cg00160478	-0.021076	1.55574e-05	0.010988	0.64767	0.668746	2	20739356		IGR	opensea
cg20598333	0.0107498	1.55778e-05	0.010988	0.0665287	0.0557788	11	3663511	ART5	TSS200	island
cg23838503	0.0714764	1.55989e-05	0.010988	0.773886	0.702409	22	22741354		IGR	opensea
cg11886750	0.0484054	1.56015e-05	0.010988	0.875788	0.827382	10	76137362	ADK	Body	opensea
cg20595421	-0.0158389	1.56015e-05	0.010988	0.87995	0.895789	10	79626835	DLG5	Body	opensea
cg18467041	-0.0264279	1.56826e-05	0.0110252	0.820325	0.846753	2	241955211	SNED1	Body	opensea
cg03991188	-0.0286639	1.56976e-05	0.0110252	0.800648	0.829311	7	98870835	MYH16	TSS200	opensea
cg21321273	0.0227512	1.56988e-05	0.0110252	0.897143	0.874392	1	207238222	PFKFB2	Body	opensea
cg25061349	0.0135229	1.57366e-05	0.0110364	0.0794455	0.0659226	6	43337791	ZNF318	TSS1500	island
cg17791489	0.0359902	1.57541e-05	0.0110364	0.920545	0.884555	3	193339109	OPA1	Body	opensea
cg09294338	-0.013938	1.57595e-05	0.0110364	0.937764	0.951702	13	24796915	SPATA13	Body	opensea
cg07076525	-0.0274696	1.58003e-05	0.0110545	0.737345	0.764815	15	66470807	MEGF11	5'UTR	opensea
cg18681184	-0.0296758	1.58468e-05	0.0110765	0.712251	0.741927	1	37109332		IGR	opensea
cg17013250	-0.02115	1.58782e-05	0.0110881	0.882862	0.904012	7	44269992	CAMK2B	Body	opensea
cg08578503	-0.0296526	1.59258e-05	0.0111108	0.828633	0.858286	8	142870964		IGR	opensea
cg22868709	0.00997016	1.60068e-05	0.0111469	0.0419391	0.031969	2	237994336	COPS8	5'UTR	island
cg22857817	0.0639109	1.60075e-05	0.0111469	0.243945	0.180034	3	197675996	RPL35A	TSS1500	opensea
cg04896437	-0.0199332	1.60815e-05	0.0111878	0.546702	0.566635	1	202076492		IGR	opensea
cg20911004	-0.0174066	1.60992e-05	0.0111896	0.878299	0.895705	22	41743632	ZC3H7B	Body	shore
cg10888790	0.019832	1.61476e-05	0.0112101	0.142707	0.122875	10	131766874		IGR	island
cg11588584	-0.0246052	1.61672e-05	0.0112101	0.751413	0.776018	1	1611937	CDK11B	Body	shelf
cg25071880	-0.0195148	1.6174e-05	0.0112101	0.931666	0.951181	5	1806952	NDUFS6	Body	opensea
cg15755381	-0.0168368	1.62637e-05	0.0112479	0.740021	0.756858	9	117965822	2024-12-01	5'UTR	opensea
cg19755003	-0.0283678	1.62725e-05	0.0112479	0.799539	0.827907	22	46489736	LOC400931	Body	opensea
cg17582733	-0.0145457	1.6281e-05	0.0112479	0.924701	0.939247	8	144401699	TOP1MT	Body	shore
cg22062537	0.0534815	1.63274e-05	0.0112479	0.122319	0.0688377	2	241076198	MYEOV2	TSS1500	shore
cg20086523	0.015766	1.63383e-05	0.0112479	0.09932	0.083554	13	52378287	DHRS12	5'UTR	island
cg22418908	-0.0119694	1.63446e-05	0.0112479	0.929749	0.941719	2	28236790	BRE	Body	opensea
cg09833619	-0.0234	1.63649e-05	0.0112479	0.770462	0.793862	22	37164859	IFT27	Body	opensea
cg24576666	-0.017406	1.63713e-05	0.0112479	0.893212	0.910618	2	172975680		IGR	shelf
cg04276715	-0.0256578	1.63731e-05	0.0112479	0.575432	0.60109	6	33254460	WDR46	Body	shelf
cg08255724	-0.0169465	1.63804e-05	0.0112479	0.680507	0.697454	6	33558900	C6orf227	Body	shore
cg24998459	0.0156642	1.63983e-05	0.0112482	0.917295	0.901631	7	157650388	PTPRN2	Body	shelf
cg06474898	-0.020501	1.64258e-05	0.0112482	0.898178	0.918679	3	58280073	ABHD6	3'UTR	opensea
cg07224918	-0.0178602	1.64311e-05	0.0112482	0.902378	0.920239	1	17944423	ARHGEF10L	Body	opensea
cg06565868	-0.023508	1.64415e-05	0.0112482	0.822103	0.845611	9	134807502	MED27	Body	opensea
cg01695406	-0.103909	1.65055e-05	0.0112778	0.627972	0.731881	19	55889276	TMEM190	Body	island
cg23581173	0.0216331	1.6529e-05	0.0112778	0.934867	0.913234	6	75990340	TMEM30A	Body	shelf
cg14072525	-0.0196384	1.65422e-05	0.0112778	0.86185	0.881489	9	133575011	EXOSC2	Body	opensea
cg08239671	-0.0170967	1.65604e-05	0.0112778	0.919358	0.936454	3	58557485	FAM107A	Body	opensea
cg15973314	0.0480775	1.65609e-05	0.0112778	0.323086	0.275009	2	237086640		IGR	shore
cg12535562	0.0458328	1.66066e-05	0.0112817	0.840791	0.794959	21	41160204	IGSF5	Body	opensea
cg26612252	0.030686	1.66172e-05	0.0112817	0.146664	0.115978	16	48643305	N4BP1	Body	shore
cg00559179	0.011217	1.66209e-05	0.0112817	0.0471819	0.0359649	7	105925850	NAMPT	TSS1500	island
cg19918057	0.0700695	1.66275e-05	0.0112817	0.610543	0.540474	4	1508098		IGR	shelf
cg19887293	-0.0449024	1.67308e-05	0.0113414	0.787163	0.832066	6	33132693	COL11A2	Body	shelf
cg17766559	-0.0564902	1.67575e-05	0.0113491	0.560029	0.616519	6	53661592	LRRC1	Body	shore
cg04362886	0.0420983	1.67831e-05	0.0113557	0.291842	0.249744	14	36353105		IGR	opensea
cg23362512	-0.0241058	1.68153e-05	0.0113557	0.772735	0.796841	10	103354446	DPCD	Body	opensea
cg01780696	-0.0138767	1.6828e-05	0.0113557	0.911781	0.925657	2	26706153	OTOF	Body	opensea
cg19865472	-0.0277331	1.68521e-05	0.0113557	0.89017	0.917903	19	617133	HCN2	3'UTR	island
cg06600331	-0.0214992	1.69003e-05	0.0113557	0.803537	0.825036	20	42187650	SGK2	TSS200	opensea
cg05278544	-0.0228902	1.69006e-05	0.0113557	0.817304	0.840195	19	3621295	CACTIN	Body	shelf
cg08927975	-0.014502	1.69057e-05	0.0113557	0.90541	0.919912	3	120120791	FSTL1	Body	opensea
cg15935291	0.063569	1.69111e-05	0.0113557	0.816237	0.752668	14	29130634		IGR	opensea
cg04675774	-0.0266863	1.69124e-05	0.0113557	0.777148	0.803834	17	40995893	AOC2	TSS1500	opensea
cg11628021	-0.019153	1.69204e-05	0.0113557	0.761713	0.780866	19	17491382		IGR	shelf
cg06413784	0.0253317	1.69418e-05	0.0113597	0.799379	0.774047	2	230275294	DNER	Body	opensea
cg08719777	0.0123492	1.7e-05	0.0113717	0.0682431	0.0558938	2	173941406	ZAK	5'UTR	shore
cg27040490	0.00870947	1.70085e-05	0.0113717	0.0384837	0.0297742	14	105886256	LOC100507437	TSS200	opensea
cg27354028	-0.0292279	1.70153e-05	0.0113717	0.769985	0.799213	3	194405322	FAM43A	TSS1500	shore
cg14247487	-0.024613	1.7021e-05	0.0113717	0.700984	0.725597	12	48144991	RAPGEF3	ExonBnd	opensea
cg12947261	-0.0610173	1.70765e-05	0.0113888	0.581019	0.642037	6	156349624		IGR	opensea
cg05652666	-0.015371	1.70774e-05	0.0113888	0.906017	0.921388	7	157981888	PTPRN2	Body	shore
cg09076565	-0.014111	1.71205e-05	0.0114017	0.933588	0.947699	12	91337235	LINC00615	Body	opensea
cg24348479	0.0364697	1.71459e-05	0.0114017	0.90169	0.86522	1	155007323	DCST1	Body	opensea
cg17596142	-0.0128943	1.71465e-05	0.0114017	0.918518	0.931412	1	204092794	SOX13	Body	opensea
cg24023852	0.056933	1.71758e-05	0.0114017	0.531251	0.474318	13	103450108	BIVM	TSS1500	shore
cg01094301	-0.0331236	1.71953e-05	0.0114017	0.458392	0.491516	19	47745212		IGR	shore
cg13748799	-0.047379	1.72226e-05	0.0114017	0.815614	0.862993	10	11056954	CUGBP2	Body	shelf
cg11477010	-0.030165	1.72512e-05	0.0114017	0.638482	0.668647	17	4079262	ANKFY1	Body	opensea
cg14745871	0.00801962	1.72798e-05	0.0114017	0.0378831	0.0298635	3	61547211	PTPRG	TSS200	island
cg18786538	-0.0230188	1.7307e-05	0.0114017	0.80192	0.824938	2	107161569		IGR	opensea
cg10459054	-0.0292562	1.73092e-05	0.0114017	0.820695	0.849951	20	57413436	GNASAS	Body	shore
cg23978723	-0.0476505	1.73346e-05	0.0114017	0.674395	0.722045	18	57122746	CCBE1	Body	opensea
cg24597875	-0.023132	1.73387e-05	0.0114017	0.864493	0.887625	20	62206488	HELZ2	TSS1500	shore
cg25235848	-0.0185552	1.73492e-05	0.0114017	0.921549	0.940104	8	133786823	PHF20L1	TSS1500	shore
cg07750914	0.0144191	1.73614e-05	0.0114017	0.0790515	0.0646324	2	60983838	PAPOLG	Body	island
cg18279536	0.0585971	1.73898e-05	0.0114017	0.53439	0.475793	14	101194748	DLK1	Body	shore
cg14938181	-0.0361025	1.73912e-05	0.0114017	0.761456	0.797558	17	55756367	MSI2	3'UTR	opensea
cg03555751	-0.0213331	1.73986e-05	0.0114017	0.712919	0.734252	6	4299961		IGR	opensea
cg23975062	0.00918141	1.74036e-05	0.0114017	0.0403101	0.0311287	2	131862386	PLEKHB2	TSS200	shore
cg06798657	-0.0181041	1.74132e-05	0.0114017	0.906718	0.924822	16	89170207	ACSF3	Body	shelf
cg15318546	-0.0353649	1.74322e-05	0.0114017	0.805638	0.841003	12	133069091	FBRSL1	Body	shore
cg14600401	-0.0263539	1.74366e-05	0.0114017	0.790955	0.817309	12	3425313		IGR	opensea
cg17017161	-0.0131347	1.74475e-05	0.0114017	0.887352	0.900486	22	50174297	BRD1	Body	shelf
cg06000564	-0.0306634	1.74556e-05	0.0114017	0.837185	0.867848	7	22233394	RAPGEF5	Body	opensea
cg15765694	-0.0190164	1.74661e-05	0.0114017	0.86466	0.883676	9	104358101	PPP3R2	TSS1500	shore
cg01360235	-0.0461854	1.75012e-05	0.0114146	0.723569	0.769754	22	32049314		IGR	opensea
cg23321781	-0.0227733	1.75559e-05	0.011437	0.936504	0.959277	7	129064378	AHCYL2	Body	opensea
cg11189422	-0.0322764	1.75803e-05	0.011437	0.609816	0.642093	8	127886284		IGR	opensea
cg14619152	0.0450514	1.7601e-05	0.011437	0.769421	0.724369	6	128932953		IGR	opensea
cg25744653	-0.0152251	1.76314e-05	0.011437	0.919944	0.935169	10	111287855		IGR	opensea
cg03011594	-0.0155647	1.76502e-05	0.011437	0.914313	0.929878	16	56370697	GNAO1	Body	opensea
cg19797739	-0.0165572	1.76527e-05	0.011437	0.942478	0.959035	12	10102820		IGR	opensea
cg27336424	-0.0283535	1.76551e-05	0.011437	0.872623	0.900976	2	42148205		IGR	opensea
cg04715649	-0.0203684	1.76592e-05	0.011437	0.842982	0.86335	14	103416122	CDC42BPB	Body	opensea
cg07589273	-0.0437844	1.76832e-05	0.0114426	0.609682	0.653466	16	66651242	CMTM4	Body	opensea
cg18772399	0.110769	1.77059e-05	0.0114473	0.421065	0.310296	8	89478349		IGR	opensea
cg12276228	0.0104917	1.7741e-05	0.0114506	0.0523122	0.0418206	11	62648277	SLC3A2	Body	island
cg09008322	-0.0236615	1.77553e-05	0.0114506	0.526079	0.549741	5	176726772	NSD1	3'UTR	shelf
cg12230915	-0.0302347	1.77574e-05	0.0114506	0.693921	0.724156	14	23776981	BCL2L2	ExonBnd	opensea
cg09834258	-0.0228444	1.77882e-05	0.0114555	0.853036	0.87588	19	4268714	CCDC94	3'UTR	opensea
cg18459475	-0.0121049	1.77959e-05	0.0114555	0.908874	0.920979	4	7799191	AFAP1	Body	shelf
cg06946826	-0.0365369	1.78196e-05	0.0114608	0.461342	0.497879	9	136804437	VAV2	Body	opensea
cg15914335	-0.0254717	1.7878e-05	0.0114884	0.849059	0.874531	2	1746253	PXDN	Body	shore
cg10485752	0.0283764	1.79111e-05	0.0114911	0.951609	0.923232	1	26021655	MAN1C1	Body	opensea
cg22984755	-0.0512663	1.79133e-05	0.0114911	0.819585	0.870852	21	16328107		IGR	opensea
cg09238801	0.0228576	1.79506e-05	0.0115051	0.162653	0.139795	14	74179101	PNMA1	1stExon	shore
cg01321230	-0.0217329	1.79771e-05	0.0115121	0.859437	0.88117	11	46288284		IGR	opensea
cg12194745	-0.0425343	1.80137e-05	0.0115256	0.504714	0.547248	17	79423649	BAHCC1	Body	shelf
cg17763788	-0.0307766	1.80345e-05	0.011529	0.628181	0.658958	18	77541249		IGR	shore
cg11555122	0.0072775	1.80612e-05	0.0115361	0.0359511	0.0286736	17	5095235	ZNF594	TSS200	island
cg10219783	-0.0142661	1.8078e-05	0.0115369	0.921244	0.93551	16	75302381	BCAR1	TSS1500	shelf
cg19993316	-0.0206847	1.81402e-05	0.0115545	0.0679686	0.0886533	15	69452462	MIR548H4	Body	island
cg07864467	-0.0280332	1.81453e-05	0.0115545	0.817338	0.845371	10	134246595		IGR	opensea
cg07876223	-0.0172918	1.81525e-05	0.0115545	0.939465	0.956757	6	14839147		IGR	opensea
cg26020805	-0.0318355	1.81706e-05	0.0115561	0.741997	0.773832	18	77474666	CTDP1	Body	island
cg17052719	-0.033273	1.81903e-05	0.0115587	0.775809	0.809082	2	111605471	ACOXL	Body	opensea
cg24126437	-0.0532304	1.82281e-05	0.0115729	0.610267	0.663498	9	114678662	UGCG	Body	opensea
cg11017186	-0.0561908	1.82876e-05	0.0116006	0.429605	0.485796	13	103566325		IGR	opensea
cg04300687	-0.0146824	1.83559e-05	0.0116341	0.933477	0.948159	22	46727235		IGR	shore
cg11996798	-0.0126195	1.83772e-05	0.0116376	0.941035	0.953655	12	50489021	SMARCD1	Body	opensea
cg00654709	0.0159649	1.84092e-05	0.0116387	0.084972	0.0690072	1	93646505	TMED5	TSS1500	shore
cg22975568	-0.0165056	1.84104e-05	0.0116387	0.924922	0.941428	5	149793436	CD74	TSS1500	opensea
cg25731183	-0.0232732	1.84263e-05	0.0116388	0.798149	0.821422	12	53093144	KRT77	Body	opensea
cg19198178	-0.0229698	1.84563e-05	0.0116466	0.843868	0.866838	18	43608548	PSTPIP2	Body	shore
cg00283472	-0.0270691	1.847e-05	0.0116466	0.758127	0.785196	11	6651988	DCHS1	Body	island
cg15576859	0.00772276	1.85168e-05	0.0116662	0.0295979	0.0218751	1	118149570	FAM46C	5'UTR	island
cg16969368	0.0462381	1.85494e-05	0.0116732	0.20919	0.162952	17	57642752	DHX40	TSS200	island
cg00982500	-0.059641	1.85595e-05	0.0116732	0.787715	0.847356	10	127396811	LOC283038	Body	opensea
cg06883343	-0.033799	1.86808e-05	0.0117346	0.865063	0.898862	12	2911782	FKBP4	Body	opensea
cg24329954	-0.0301953	1.8696e-05	0.0117346	0.303722	0.333917	17	14651898		IGR	opensea
cg19902195	-0.0230273	1.87046e-05	0.0117346	0.846595	0.869623	21	46357106	C21orf67	Body	shelf
cg15375163	-0.0191975	1.87332e-05	0.0117426	0.843442	0.862639	10	133947518	JAKMIP3	Body	shore
cg19209225	0.0143794	1.87561e-05	0.011747	0.086509	0.0721296	10	102756912	LZTS2	TSS200	island
cg00620464	-0.0777581	1.88562e-05	0.0117997	0.565352	0.643111	2	176868389	KIAA1715	TSS1500	shore
cg19258310	-0.0225163	1.88871e-05	0.011803	0.798801	0.821318	11	13951237		IGR	opensea
cg14254534	-0.0386377	1.88933e-05	0.011803	0.48384	0.522477	19	38883115	SPRED3	Body	shelf
cg21504176	-0.0159531	1.89602e-05	0.011833	0.759106	0.775059	1	155006118	DCST2	1stExon	opensea
cg02999309	-0.0285442	1.89996e-05	0.011833	0.787113	0.815658	10	134502626	INPP5A	Body	shore
cg21051840	-0.0234048	1.90048e-05	0.011833	0.80631	0.829714	9	132095254		IGR	shelf
cg25316856	0.0232392	1.90052e-05	0.011833	0.927455	0.904216	2	64925436		IGR	opensea
cg23060991	-0.027632	1.90442e-05	0.0118473	0.836465	0.864097	11	67849296	CHKA	Body	opensea
cg25683662	0.0595167	1.90715e-05	0.0118544	0.482385	0.422868	1	245771036	KIF26B	Body	opensea
cg00585126	-0.0132474	1.91266e-05	0.0118786	0.907921	0.921168	13	28002634	GTF3A	Body	shelf
cg07269567	-0.0204615	1.91697e-05	0.0118954	0.8754	0.895862	6	30886161	VARS2	Body	shelf
cg12488301	-0.0252666	1.92461e-05	0.0119329	0.776776	0.802042	14	77517660	LOC283575	Body	opensea
cg10556798	0.0945699	1.93042e-05	0.0119589	0.778729	0.684159	6	29055577	OR2B3	TSS1500	opensea
cg12331331	-0.0175192	1.93249e-05	0.0119617	0.906068	0.923587	2	10800098	NOL10	Body	opensea
cg13993509	0.0190368	1.94021e-05	0.0119951	0.930529	0.911493	7	158738490	WDR60	3'UTR	opensea
cg17700795	-0.0149547	1.94113e-05	0.0119951	0.910378	0.925332	8	124174650		IGR	shore
cg04587161	0.0993508	1.9449e-05	0.0120084	0.689655	0.590305	17	22005773		IGR	opensea
cg00949728	0.0250835	1.94746e-05	0.0120112	0.889581	0.864497	4	2959836	NOP14	Body	shelf
cg13626698	-0.0155848	1.94932e-05	0.0120112	0.907819	0.923404	8	140779517	TRAPPC9	Body	opensea
cg08496937	-0.0146611	1.9506e-05	0.0120112	0.909698	0.924359	15	40137760	GPR176	Body	opensea
cg11281686	-0.011079	1.95206e-05	0.0120112	0.934006	0.945085	11	73761521	C2CD3	Body	opensea
cg00880670	-0.016435	1.95345e-05	0.0120112	0.906923	0.923358	2	242852919		IGR	opensea
cg23130044	0.0975463	1.96014e-05	0.0120164	0.630791	0.533244	22	47832878		IGR	opensea
cg01629722	-0.0317476	1.96197e-05	0.0120164	0.795589	0.827336	8	145725402	PPP1R16A	Body	shore
cg08582346	-0.0164508	1.96205e-05	0.0120164	0.920515	0.936966	17	26727727	SLC46A1	Body	opensea
cg26532527	-0.0280966	1.96456e-05	0.0120164	0.545597	0.573694	13	100033381	UBAC2	Body	opensea
cg10062327	-0.0536313	1.96506e-05	0.0120164	0.452576	0.506208	5	81969472		IGR	opensea
cg08989195	0.0235245	1.96623e-05	0.0120164	0.781827	0.758303	8	53207704	ST18	5'UTR	opensea
cg06420019	-0.0220817	1.96715e-05	0.0120164	0.802202	0.824284	1	42142506	HIVEP3	5'UTR	opensea
cg19419279	0.0120265	1.96728e-05	0.0120164	0.0636882	0.0516618	11	123300867		IGR	shore
cg07283081	0.00749819	1.97286e-05	0.0120219	0.0397235	0.0322253	10	15130635	ACBD7	Body	island
cg10265472	0.0166598	1.97347e-05	0.0120219	0.133229	0.11657	16	20753215	THUMPD1	TSS200	island
cg05198819	0.0537466	1.97392e-05	0.0120219	0.521726	0.467979	5	131892439	RAD50	TSS200	shore
cg12430302	-0.0180402	1.97516e-05	0.0120219	0.776311	0.794351	1	9424575	SPSB1	Body	shelf
cg27289128	-0.0458801	1.97629e-05	0.0120219	0.692627	0.738507	17	14234244	HS3ST3B1	Body	opensea
cg11313983	0.00834991	1.97927e-05	0.0120261	0.0422576	0.0339077	14	71276348	MAP3K9	TSS1500	island
cg01941292	-0.0284195	1.98022e-05	0.0120261	0.806825	0.835244	18	54751116		IGR	opensea
cg04040682	-0.0190413	1.9824e-05	0.0120294	0.862419	0.88146	1	48489201		IGR	opensea
cg05734195	-0.0213592	1.9855e-05	0.0120384	0.843303	0.864662	17	1780901	RPA1	Body	opensea
cg02842158	-0.0210258	1.99093e-05	0.012049	0.860633	0.881659	22	50943720	LMF2	Body	shore
cg20273422	0.0948522	1.99696e-05	0.012049	0.797421	0.702568	2	310224		IGR	shore
cg19935724	-0.0226818	1.99877e-05	0.012049	0.802492	0.825174	8	80964035	TPD52	Body	opensea
cg01583131	0.0220935	2.00021e-05	0.012049	0.215698	0.193605	11	27744675	BDNF	TSS1500	shore
cg21248296	-0.0544665	2.00185e-05	0.012049	0.777453	0.831919	2	104487246		IGR	opensea
cg24376022	-0.016572	2.00254e-05	0.012049	0.88214	0.898712	2	3215598	TSSC1	Body	opensea
cg04441567	-0.0219651	2.00425e-05	0.012049	0.851842	0.873807	1	205553027	MFSD4	Body	opensea
cg13749477	0.0501215	2.00486e-05	0.012049	0.119115	0.0689932	2	241076189	MYEOV2	TSS1500	shore
cg14740417	0.0812427	2.00511e-05	0.012049	0.830421	0.749178	8	139600915	COL22A1	3'UTR	opensea
cg01199135	-0.0758785	2.00654e-05	0.012049	0.511707	0.587586	17	71471080	SDK2	Body	opensea
cg23944305	-0.0232065	2.00677e-05	0.012049	0.850405	0.873611	3	107362454	BBX	5'UTR	opensea
cg03105603	0.00830448	2.01403e-05	0.0120828	0.0356827	0.0273782	7	39772936	LOC349114	TSS1500	island
cg07336519	-0.0227829	2.02244e-05	0.0121142	0.816972	0.839755	2	228753273	DAW1	Body	opensea
cg23129216	-0.0196475	2.02253e-05	0.0121142	0.895678	0.915325	4	153785878	ARFIP1	Body	opensea
cg09939227	-0.040469	2.03067e-05	0.0121387	0.802606	0.843075	8	109593151		IGR	opensea
cg09240693	0.0564852	2.03099e-05	0.0121387	0.546536	0.490051	2	86038538		IGR	island
cg04992757	-0.0341568	2.03153e-05	0.0121387	0.846709	0.880866	1	2266138	MORN1	Body	island
cg12894814	-0.0360646	2.03541e-05	0.012152	0.838192	0.874257	7	22232412	RAPGEF5	Body	opensea
cg08906340	-0.0314812	2.04313e-05	0.0121815	0.578162	0.609644	2	102577397		IGR	opensea
cg09376465	-0.0152905	2.04473e-05	0.0121815	0.853399	0.868689	11	86631930	PRSS23	Body	opensea
cg10500653	-0.0540275	2.04527e-05	0.0121815	0.634882	0.688909	1	39407651	RHBDL2	TSS200	opensea
cg14256511	-0.0137968	2.04842e-05	0.0121904	0.887739	0.901536	12	123347684		IGR	shelf
cg10129406	0.016322	2.05203e-05	0.0122021	0.0812658	0.0649438	17	71160972	SSTR2	TSS200	island
cg02979839	-0.0283087	2.05803e-05	0.0122116	0.739945	0.768254	5	176957063	FAM193B	Body	shore
cg12029948	0.0529069	2.06203e-05	0.0122116	0.732417	0.67951	19	30088379		IGR	opensea
cg01313538	-0.027238	2.06336e-05	0.0122116	0.794532	0.82177	3	178276460	KCNMB2	5'UTR	opensea
cg06770862	-0.0219919	2.06344e-05	0.0122116	0.896259	0.918251	12	6158498	VWF	Body	opensea
cg18371424	-0.0527682	2.06707e-05	0.0122116	0.706871	0.759639	14	64654259	SYNE2	Body	opensea
cg02000209	-0.0198826	2.07041e-05	0.0122116	0.887784	0.907667	4	1686895	FAM53A	TSS1500	shore
cg10610181	0.0332779	2.07324e-05	0.0122116	0.726507	0.693229	2	168572517		IGR	shore
cg08733216	0.0111404	2.07382e-05	0.0122116	0.0515063	0.0403659	14	56585729	PELI2	Body	island
cg11688410	-0.027959	2.07525e-05	0.0122116	0.698537	0.726496	10	33260748		IGR	opensea
cg00518132	-0.0257466	2.0758e-05	0.0122116	0.80292	0.828666	8	1919130	KBTBD11-OT1	TSS1500	shelf
cg11068234	-0.0164428	2.07858e-05	0.0122116	0.921978	0.938421	11	63680183	RCOR2	Body	shore
cg24673054	-0.0237271	2.07867e-05	0.0122116	0.796668	0.820395	16	57653706	ADGRG1	TSS1500	opensea
cg14756524	-0.0138524	2.07905e-05	0.0122116	0.907472	0.921324	12	53666580	ESPL1	Body	opensea
cg01468420	0.0249441	2.0803e-05	0.0122116	0.32381	0.298866	6	33393112	SYNGAP1	Body	shore
cg00697639	-0.0288455	2.08163e-05	0.0122116	0.810464	0.839309	5	1052540	SLC12A7	Body	shore
cg26496674	-0.0146153	2.08187e-05	0.0122116	0.901307	0.915922	22	23767735		IGR	opensea
cg06825631	-0.015814	2.08334e-05	0.0122116	0.914081	0.929895	7	134932179	STRA8	Body	shore
cg02808220	-0.0267071	2.08429e-05	0.0122116	0.781927	0.808635	11	2156282	MIR483	TSS1500	shore
cg16586418	0.0838755	2.08494e-05	0.0122116	0.695156	0.611281	8	77612630	ZFHX4	5'UTR	opensea
cg02171859	0.0594722	2.08895e-05	0.0122216	0.590423	0.530951	7	853441		IGR	shore
cg07242169	-0.0268296	2.08995e-05	0.0122216	0.682862	0.709692	16	29974702	TMEM219	ExonBnd	shore
cg06261621	-0.0473247	2.09183e-05	0.012223	0.602713	0.650037	14	24887795	NYNRIN	3'UTR	opensea
cg10867725	-0.0296057	2.09632e-05	0.0122395	0.750815	0.78042	8	144871122		IGR	shore
cg23807894	0.0267262	2.1045e-05	0.0122658	0.140613	0.113887	20	30326562	TPX2	TSS1500	shore
cg17654766	0.00746731	2.10463e-05	0.0122658	0.0259918	0.0185245	1	157108524	ETV3	TSS1500	island
cg02968844	-0.0203066	2.10715e-05	0.0122658	0.814206	0.834512	1	884964	NOC2L	Body	shore
cg09136554	-0.0214725	2.10772e-05	0.0122658	0.909565	0.931038	1	245080534		IGR	opensea
cg10862018	-0.0214203	2.10973e-05	0.0122658	0.829033	0.850453	15	73077046	ADPGK	TSS1500	shore
cg00674003	-0.0192307	2.11075e-05	0.0122658	0.896944	0.916175	17	66832096		IGR	opensea
cg08642966	-0.0421682	2.11569e-05	0.0122849	0.555025	0.597193	3	12912724		IGR	opensea
cg07871104	0.0553241	2.12246e-05	0.0123061	0.332532	0.277208	15	46213942		IGR	opensea
cg12354318	-0.0213867	2.12267e-05	0.0123061	0.773862	0.795248	10	14582415	FAM107B	Body	opensea
cg14139511	0.00791426	2.12599e-05	0.0123115	0.0308549	0.0229406	9	86238119	C9orf103	5'UTR	island
cg11942358	-0.0308262	2.12692e-05	0.0123115	0.476901	0.507727	17	27388119		IGR	opensea
cg15360771	-0.0233957	2.13174e-05	0.0123278	0.621748	0.645144	12	109983073		IGR	opensea
cg22750557	0.0102405	2.13453e-05	0.0123278	0.0505609	0.0403204	17	38264650		IGR	opensea
cg00418183	-0.0143713	2.13472e-05	0.0123278	0.929577	0.943948	20	50177010	NFATC2	Body	shore
cg16619995	-0.0161697	2.13821e-05	0.0123293	0.898752	0.914922	16	88961842	CBFA2T3	Body	island
cg05285352	-0.0153467	2.14066e-05	0.0123293	0.917723	0.933069	16	87598762		IGR	opensea
cg04802545	-0.0161113	2.14246e-05	0.0123293	0.896662	0.912773	11	2423231	TSSC4	TSS1500	shore
cg03229509	-0.0244875	2.14323e-05	0.0123293	0.901534	0.926022	4	4521599	STX18	Body	opensea
cg05347914	-0.0294461	2.14494e-05	0.0123293	0.54	0.569446	17	38521067	GJD3	TSS200	shore
cg16854466	-0.0162301	2.1479e-05	0.0123293	0.899494	0.915724	12	132474827	EP400	Body	opensea
cg27465837	-0.0220526	2.1482e-05	0.0123293	0.640502	0.662554	8	67039178	TRIM55	TSS200	opensea
cg09865476	0.01114	2.14829e-05	0.0123293	0.0770905	0.0659505	5	154317886	GEMIN5	TSS200	island
cg18867004	0.0203764	2.15345e-05	0.0123415	0.135611	0.115234	15	47476222		IGR	shore
cg00480559	-0.0272517	2.15376e-05	0.0123415	0.917407	0.944659	8	104443693	DCAF13	Body	opensea
cg00044050	0.0548731	2.15774e-05	0.0123501	0.166158	0.111285	16	11439710	C16orf75	Body	island
cg02185459	0.0266443	2.1586e-05	0.0123501	0.375962	0.349318	12	1646363		IGR	opensea
cg06515111	-0.0148922	2.16582e-05	0.0123599	0.932451	0.947344	10	118153009		IGR	opensea
cg19286773	-0.0243668	2.16623e-05	0.0123599	0.686955	0.711322	17	79565739	NPLOC4	Body	opensea
cg24558576	0.0956582	2.16666e-05	0.0123599	0.648	0.552342	13	36453466	MIR548F5	Body	opensea
cg19460283	-0.0350242	2.16698e-05	0.0123599	0.859976	0.895001	12	122269075	SETD1B	3'UTR	shelf
cg04316938	-0.0208601	2.17043e-05	0.0123701	0.886479	0.907339	12	6269901		IGR	opensea
cg26183265	-0.0302411	2.17537e-05	0.0123843	0.760358	0.790599	17	1374597	MYO1C	Body	shore
cg07591721	0.0659513	2.17628e-05	0.0123843	0.661173	0.595222	3	13134101		IGR	opensea
cg00603225	-0.0149242	2.17847e-05	0.0123873	0.940329	0.955254	13	65724231		IGR	opensea
cg20534302	0.0484121	2.18556e-05	0.012395	0.874697	0.826285	11	6441289	APBB1	TSS1500	shore
cg26899793	-0.0140815	2.18567e-05	0.012395	0.920598	0.93468	11	118981620	C2CD2L	Body	shelf
cg00316223	-0.0209917	2.18636e-05	0.012395	0.881762	0.902754	2	242148936	ANO7	Body	island
cg08164950	-0.0217288	2.18811e-05	0.012395	0.858722	0.880451	6	147981771		IGR	opensea
cg23679982	-0.0818422	2.18819e-05	0.012395	0.382957	0.464799	17	1686737	SMYD4	Body	opensea
cg17251495	0.0413638	2.20077e-05	0.0124568	0.39882	0.357456	13	34691277		IGR	opensea
cg24392753	-0.0275911	2.20528e-05	0.0124728	0.362599	0.39019	2	174025831	ZAK	Body	opensea
cg13965897	0.0116083	2.20777e-05	0.0124773	0.0669774	0.0553691	6	30658657	NRM	1stExon	shelf
cg09858692	0.0112487	2.20957e-05	0.0124779	0.0738292	0.0625806	14	65878633	FUT8	1stExon	island
cg12645287	-0.0474739	2.21218e-05	0.0124794	0.464471	0.511945	7	155600060	SHH	5'UTR	shore
cg01932558	-0.0270771	2.21487e-05	0.0124794	0.829065	0.856142	11	43566664		IGR	shelf
cg05382185	-0.0365579	2.21488e-05	0.0124794	0.781436	0.817994	6	53226286		IGR	shore
cg16287180	-0.0115041	2.21744e-05	0.0124844	0.922329	0.933833	19	58364502	ZNF587	Body	shelf
cg14753631	-0.0859451	2.22265e-05	0.0125003	0.619411	0.705356	12	3260174	TSPAN9	5'UTR	opensea
cg19255554	-0.0183741	2.22666e-05	0.0125003	0.715583	0.733957	11	2556743	KCNQ1	Body	shore
cg12465683	-0.02659	2.2267e-05	0.0125003	0.744864	0.771454	22	49065924	FAM19A5	Body	shelf
cg11055795	-0.0194166	2.22892e-05	0.0125003	0.863695	0.883111	7	100480589	SRRT	Body	shelf
cg02726752	-0.0229478	2.23018e-05	0.0125003	0.790157	0.813104	1	6446795	ACOT7	TSS1500	opensea
cg11738486	-0.0128669	2.23039e-05	0.0125003	0.909687	0.922553	19	6744898	TRIP10	Body	shore
cg09637363	-0.0267901	2.23318e-05	0.0125064	0.684032	0.710822	11	69458644	CCND1	Body	shore
cg09441229	0.026212	2.23636e-05	0.0125148	0.895832	0.86962	18	74419241		IGR	opensea
cg09105044	-0.0240109	2.23884e-05	0.0125192	0.849768	0.873778	12	56982283	RBMS2	Body	opensea
cg12125187	-0.0158765	2.24243e-05	0.0125298	0.884722	0.900599	2	68822182		IGR	opensea
cg13473447	-0.0251179	2.24583e-05	0.0125394	0.795846	0.820964	16	27795391		IGR	opensea
cg04812891	-0.0201504	2.25304e-05	0.012564	0.903366	0.923516	6	45545177		IGR	opensea
cg26842080	-0.0334123	2.25363e-05	0.012564	0.34356	0.376972	5	42922968		IGR	shore
cg04372747	-0.0188081	2.25874e-05	0.0125666	0.927465	0.946273	20	42849414	OSER1-AS1	Body	opensea
cg00139389	-0.0117938	2.25911e-05	0.0125666	0.927682	0.939476	7	150741207	ABCB8	Body	island
cg24045369	0.0123431	2.25919e-05	0.0125666	0.0471253	0.0347822	18	24129266	KCTD1	1stExon	island
cg24539692	-0.022926	2.26517e-05	0.0125837	0.862447	0.885373	5	138837607	ECSCR	Body	opensea
cg26120372	0.0764602	2.26567e-05	0.0125837	0.746473	0.670013	2	224353925		IGR	opensea
cg27297263	0.0511192	2.27016e-05	0.012591	0.216302	0.165183	6	86160468	NT5E	Body	shore
cg17758744	0.0274371	2.27038e-05	0.012591	0.909618	0.882181	14	51422122		IGR	opensea
cg17847044	-0.0451777	2.27909e-05	0.0126299	0.269955	0.315133	15	42102381	MAPKBP1	Body	opensea
cg25681379	-0.0217079	2.28147e-05	0.0126329	0.906478	0.928186	10	4693210	LOC100216001	Body	opensea
cg08460326	-0.0144767	2.28305e-05	0.0126329	0.919936	0.934412	16	2495218	CCNF	Body	opensea
cg17409888	-0.0859854	2.28483e-05	0.0126334	0.717406	0.803392	2	236411300	AGAP1	Body	opensea
cg09495953	-0.0385239	2.28883e-05	0.012646	0.750672	0.789196	4	7688794	SORCS2	Body	opensea
cg24706930	-0.0144376	2.30117e-05	0.0126725	0.904199	0.918637	20	39652758		IGR	opensea
cg14824848	0.0233692	2.30411e-05	0.0126725	0.188381	0.165012	5	145214744	PRELID2	5'UTR	island
cg19761850	-0.0258051	2.30412e-05	0.0126725	0.867252	0.893057	17	73532287	LLGL2	5'UTR	opensea
cg10359143	-0.0787501	2.30504e-05	0.0126725	0.753358	0.832108	3	96826209	EPHA6	Body	opensea
cg27157872	0.00966727	2.30505e-05	0.0126725	0.0606722	0.0510049	1	153935844	MIR6737	TSS1500	island
cg02721176	0.0810219	2.30847e-05	0.0126725	0.353394	0.272372	10	118084587	C10orf96	Body	opensea
cg13425498	0.00814836	2.30869e-05	0.0126725	0.0359549	0.0278066	1	169075391	ATP1B1	TSS1500	island
cg08657705	0.080011	2.30905e-05	0.0126725	0.564474	0.484463	5	30662916		IGR	opensea
cg08931836	-0.0113942	2.30971e-05	0.0126725	0.942211	0.953605	2	161024244	ITGB6	Body	opensea
cg26465955	-0.0130372	2.31696e-05	0.0126725	0.921888	0.934925	6	16903301		IGR	opensea
cg05693331	0.0709738	2.31788e-05	0.0126725	0.325066	0.254092	16	1133168		IGR	shelf
cg24860970	0.0104946	2.31821e-05	0.0126725	0.033355	0.0228605	8	73920765	TERF1	TSS1500	shore
cg09344415	-0.0228674	2.3185e-05	0.0126725	0.819143	0.84201	11	125313646		IGR	opensea
cg15626665	0.0135768	2.31953e-05	0.0126725	0.0701402	0.0565634	1	33366803	TMEM54	Body	island
cg08616096	-0.0263512	2.32327e-05	0.0126725	0.793805	0.820156	11	32508944		IGR	opensea
cg18739800	0.0193069	2.32346e-05	0.0126725	0.199009	0.179702	6	27806020	HIST1H2BN	TSS1500	island
cg00092736	-0.0440905	2.32407e-05	0.0126725	0.700983	0.745073	2	239018053	ESPNL	Body	opensea
cg03779097	-0.022951	2.32524e-05	0.0126725	0.641414	0.664365	20	62727043	OPRL1	Body	shelf
cg21533544	-0.0147875	2.32611e-05	0.0126725	0.950318	0.965105	4	185309524	IRF2	3'UTR	opensea
cg14337027	-0.0496606	2.32935e-05	0.0126796	0.212043	0.261704	17	46803802	HOXB13	3'UTR	shore
cg20370293	-0.014919	2.33367e-05	0.0126796	0.891123	0.906042	7	43921521	URGCP	Body	opensea
cg24960639	0.0546925	2.3345e-05	0.0126796	0.869026	0.814333	6	32173532	NOTCH4	Body	opensea
cg23253006	-0.0168901	2.33683e-05	0.0126796	0.891389	0.908279	11	70504871	SHANK2	Body	shelf
cg18446336	-0.0792305	2.33693e-05	0.0126796	0.354495	0.433725	7	2847575	GNA12	Body	opensea
cg24642276	-0.0449993	2.33791e-05	0.0126796	0.208917	0.253916	17	80562228	FOXK2	3'UTR	shelf
cg07037963	-0.0309759	2.34054e-05	0.0126796	0.592306	0.623282	6	43265846	SLC22A7	TSS200	opensea
cg05404865	-0.0212587	2.3415e-05	0.0126796	0.715414	0.736673	15	51683249	GLDN	Body	opensea
cg02992176	-0.0151955	2.34295e-05	0.0126796	0.881432	0.896628	6	41516946	FOXP4	5'UTR	shore
cg10107779	0.0112003	2.34453e-05	0.0126796	0.056291	0.0450907	1	235491363	GGPS1	TSS1500	island
cg04705553	-0.021578	2.34672e-05	0.0126822	0.878791	0.900369	6	11492131		IGR	opensea
cg01081634	-0.0237431	2.35345e-05	0.0126975	0.887747	0.91149	11	65490737		IGR	shelf
cg20599163	0.0544856	2.35382e-05	0.0126975	0.821291	0.766805	5	152069614	LINC01470	Body	opensea
cg22852636	-0.0172513	2.35471e-05	0.0126975	0.871516	0.888768	1	151377849	POGZ	Body	opensea
cg25826644	-0.018871	2.3604e-05	0.0127174	0.797073	0.815944	7	1137374	C7orf50	Body	shore
cg13393793	-0.0270431	2.36182e-05	0.0127174	0.850792	0.877835	19	16686742	MED26	3'UTR	shelf
cg26340017	-0.016207	2.36497e-05	0.0127219	0.926975	0.943182	7	156914230		IGR	opensea
cg00243360	0.11654	2.36688e-05	0.0127219	0.384221	0.267681	8	72269115	EYA1	TSS200	opensea
cg25683336	-0.0357199	2.36865e-05	0.0127219	0.850006	0.885726	10	30950305		IGR	opensea
cg02925872	-0.0262604	2.36987e-05	0.0127219	0.868222	0.894482	6	30010005	NCRNA00171	Body	opensea
cg12635727	-0.0204368	2.37124e-05	0.0127219	0.855563	0.876	15	51375751	TNFAIP8L3	Body	opensea
cg12835599	-0.0129051	2.381e-05	0.0127245	0.920976	0.933881	7	151526981	PRKAG2	Body	opensea
cg07784428	-0.0146077	2.38128e-05	0.0127245	0.899635	0.914243	11	30033960	KCNA4	Body	shelf
cg25935831	-0.0141206	2.38158e-05	0.0127245	0.953302	0.967423	13	28868600	PAN3	3'UTR	opensea
cg14374806	-0.0177085	2.38213e-05	0.0127245	0.774808	0.792517	8	75157109	JPH1	Body	opensea
cg16665234	-0.0133627	2.38413e-05	0.0127245	0.887527	0.90089	19	50826209	KCNC3	Body	shore
cg27185298	-0.0201562	2.38498e-05	0.0127245	0.758953	0.779109	6	30885205	VARS2	Body	shelf
cg02886761	-0.0318109	2.38511e-05	0.0127245	0.589899	0.62171	19	671971		IGR	shelf
cg17075849	-0.0231485	2.38683e-05	0.0127245	0.830848	0.853996	1	17815785		IGR	opensea
cg08866868	-0.0238184	2.38718e-05	0.0127245	0.8573	0.881118	2	159968055	TANC1	Body	opensea
cg21820712	-0.0425692	2.38946e-05	0.0127275	0.38964	0.432209	8	62526276	ASPH	Body	opensea
cg03591467	-0.0167681	2.39588e-05	0.0127525	0.942139	0.958907	2	163101493	FAP	TSS1500	opensea
cg16491103	-0.0133355	2.39889e-05	0.012756	0.898336	0.911672	8	54573876		IGR	shelf
cg26034924	-0.0383418	2.39999e-05	0.012756	0.775604	0.813945	17	39874268		IGR	opensea
cg10473351	-0.0166468	2.40262e-05	0.0127609	0.890587	0.907234	17	17788156	TOM1L2	Body	opensea
cg04299808	-0.0310542	2.40524e-05	0.0127645	0.687792	0.718846	16	11770053	SNN	Body	opensea
cg14762507	0.0121382	2.4087e-05	0.0127645	0.067573	0.0554348	1	112532258	LOC643355	TSS1500	island
cg16493678	-0.0185226	2.41184e-05	0.0127645	0.869221	0.887744	15	93512707	CHD2	Body	opensea
cg06989253	-0.0202206	2.41218e-05	0.0127645	0.853355	0.873575	1	45976998	PRDX1	3'UTR	opensea
cg17637321	-0.0134957	2.41274e-05	0.0127645	0.928449	0.941945	3	11871317	TAMM41	Body	opensea
cg14024780	0.00866651	2.41569e-05	0.0127645	0.0375638	0.0288973	1	179262948	SOAT1	TSS200	island
cg15512175	-0.0431294	2.41679e-05	0.0127645	0.68877	0.731899	1	154468985	SHE	Body	opensea
cg19808323	-0.0151031	2.41739e-05	0.0127645	0.92644	0.941543	11	44972971	TP53I11	TSS1500	shore
cg07437464	-0.0373389	2.41881e-05	0.0127645	0.646081	0.68342	7	39785084	LOC349114	Body	opensea
cg04451622	-0.0261234	2.42137e-05	0.0127689	0.842878	0.869002	19	6466672	CRB3	Body	shore
cg07992659	-0.0323135	2.42328e-05	0.0127699	0.836361	0.868674	7	33961367	BMPER	Body	opensea
cg10627720	-0.0445893	2.42835e-05	0.0127875	0.736137	0.780726	1	157566891	FCRL4	Body	opensea
cg08484506	-0.0507829	2.43826e-05	0.0128306	0.66233	0.713113	17	71156927		IGR	shelf
cg13493295	-0.0308665	2.44171e-05	0.0128396	0.810685	0.841551	5	67067709		IGR	opensea
cg03808577	-0.0191035	2.45034e-05	0.0128565	0.785726	0.804829	7	100219429	TFR2	Body	shore
cg16296351	0.0550763	2.45155e-05	0.0128565	0.669242	0.614166	19	7410908		IGR	opensea
cg18208185	0.0194928	2.45326e-05	0.0128565	0.899126	0.879633	10	45169265		IGR	opensea
cg18605031	-0.0592143	2.45356e-05	0.0128565	0.287071	0.346285	3	49314155	C3orf62	1stExon	shore
cg05611753	-0.0148713	2.45703e-05	0.0128565	0.90261	0.917481	20	48015330	KCNB1	Body	opensea
cg20997706	0.0090834	2.45727e-05	0.0128565	0.0609151	0.0518317	15	74907203	CLK3	TSS200	island
cg06617449	0.0419078	2.46125e-05	0.0128565	0.843519	0.801612	11	16763554	C11orf58	Body	shelf
cg21727463	-0.0166841	2.46166e-05	0.0128565	0.900879	0.917563	19	57052834	ZFP28	Body	shelf
cg20811788	-0.0248668	2.46288e-05	0.0128565	0.691	0.715866	22	50721368	PLXNB2	Body	island
cg13566125	0.107823	2.46288e-05	0.0128565	0.640501	0.532677	8	72269099	EYA1	TSS200	opensea
cg19789557	0.00743903	2.464e-05	0.0128565	0.0395202	0.0320812	8	94767133	TMEM67	1stExon	island
cg13106484	-0.102463	2.46648e-05	0.0128604	0.53712	0.639583	7	157692127	PTPRN2	Body	shore
cg05004918	-0.0260312	2.46995e-05	0.0128694	0.803605	0.829636	9	94650905	ROR2	Body	shore
cg19537308	-0.0236029	2.47952e-05	0.0129102	0.821679	0.845282	1	110302389	EPS8L3	Body	opensea
cg12408438	-0.0255234	2.48542e-05	0.0129228	0.63941	0.664933	13	114843540	RASA3	Body	shore
cg19528438	-0.0194691	2.48594e-05	0.0129228	0.74407	0.76354	19	17558604		IGR	shore
cg11438730	-0.0185643	2.48718e-05	0.0129228	0.900911	0.919475	15	98709051		IGR	opensea
cg08286196	-0.0212674	2.49825e-05	0.0129712	0.860612	0.881879	13	114847882	RASA3	Body	shore
cg15044121	-0.0135461	2.50291e-05	0.0129826	0.912666	0.926212	10	50122387	WDFY4	Body	opensea
cg07099998	0.0411726	2.5052e-05	0.0129826	0.597399	0.556226	16	24856891	SLC5A11	TSS1500	opensea
cg25317210	-0.0459559	2.5057e-05	0.0129826	0.393019	0.438975	6	37455869	CCDC167	Body	opensea
cg19294117	-0.0161348	2.51151e-05	0.0129974	0.923704	0.939839	22	37422756	MPST	Body	shore
cg02466190	-0.0361563	2.51206e-05	0.0129974	0.64319	0.679346	3	58201813		IGR	opensea
cg17531776	0.0464492	2.51703e-05	0.013014	0.903502	0.857052	2	219918336		IGR	shore
cg02232409	-0.0404188	2.52578e-05	0.0130419	0.375805	0.416224	2	106002474	FHL2	Body	opensea
cg06528343	-0.0146528	2.52884e-05	0.0130419	0.894064	0.908717	1	36946250	CSF3R	5'UTR	opensea
cg21779385	-0.0182894	2.5324e-05	0.0130419	0.877174	0.895464	4	77752231		IGR	opensea
cg07220354	-0.0109265	2.53367e-05	0.0130419	0.934185	0.945112	19	6134918	ACSBG2	TSS1500	opensea
cg20170508	-0.0242218	2.53448e-05	0.0130419	0.773674	0.797895	1	6106125	KCNAB2	TSS200	opensea
cg07895284	-0.0145463	2.53545e-05	0.0130419	0.918058	0.932604	12	118705779	TAOK3	5'UTR	opensea
cg18085925	-0.0123068	2.53602e-05	0.0130419	0.896049	0.908356	5	150429906	TNIP1	Body	opensea
cg04200439	-0.0198558	2.53767e-05	0.0130419	0.863566	0.883422	11	119029554	ABCG4	ExonBnd	opensea
cg16244064	-0.0176717	2.53826e-05	0.0130419	0.877403	0.895075	3	197270151	BDH1	Body	opensea
cg05066096	-0.043434	2.54019e-05	0.0130427	0.830388	0.873822	7	4781872	FOXK1	Body	shelf
cg12602339	0.0950952	2.54279e-05	0.0130455	0.699437	0.604341	20	121927	DEFB126	TSS1500	opensea
cg07543334	0.0505598	2.54582e-05	0.0130455	0.840214	0.789654	8	42397703	SMIM19	5'UTR	shore
cg01416537	0.0166846	2.54601e-05	0.0130455	0.0900649	0.0733803	4	118954594	NDST3	TSS1500	island
cg11557857	-0.031583	2.55164e-05	0.0130628	0.671048	0.702631	12	49319819	FKBP11	TSS1500	shore
cg06683078	-0.0454691	2.55388e-05	0.0130628	0.52045	0.565919	21	46102242	KRTAP12-1	TSS200	opensea
cg22067676	-0.0167542	2.55717e-05	0.0130628	0.871468	0.888222	6	126281331	HINT3	Body	shelf
cg25274320	-0.0203534	2.5604e-05	0.0130628	0.842962	0.863315	11	64886406	ZNHIT2	TSS1500	shore
cg07625903	-0.0255816	2.56078e-05	0.0130628	0.938024	0.963605	10	15151928	NMT2	Body	opensea
cg00190611	-0.0646683	2.56151e-05	0.0130628	0.319021	0.383689	17	34982511		IGR	opensea
cg00899365	-0.0348088	2.56378e-05	0.0130628	0.81616	0.850969	21	37758542	CHAF1B	Body	shore
cg22168369	0.0094329	2.56501e-05	0.0130628	0.0679014	0.0584685	1	85462953	MCOLN2	TSS200	island
cg02271926	-0.0161407	2.56557e-05	0.0130628	0.902014	0.918155	7	55643121		IGR	shelf
cg20701901	-0.0366801	2.56701e-05	0.0130628	0.741546	0.778227	1	207975360	MIR29C	TSS200	opensea
cg27156236	0.0309266	2.57187e-05	0.0130739	0.909762	0.878836	12	78637464		IGR	opensea
cg05860019	-0.0695561	2.57273e-05	0.0130739	0.714117	0.783673	15	53095195		IGR	shore
cg10750934	-0.0261685	2.57925e-05	0.0130981	0.647112	0.67328	19	45652975		IGR	shelf
cg03713662	-0.0156292	2.58293e-05	0.0131078	0.880478	0.896107	3	128615082	ACAD9	Body	opensea
cg08393008	-0.0469812	2.59266e-05	0.013142	0.672047	0.719028	16	634271		IGR	shore
cg16673791	-0.0160755	2.59322e-05	0.013142	0.898589	0.914664	19	3808278	ZFR2	Body	shelf
cg14744374	-0.0166623	2.59576e-05	0.0131423	0.906425	0.923087	19	7975374	MAP2K7	Body	shelf
cg20024352	-0.0673949	2.60171e-05	0.0131423	0.688444	0.755839	17	2093484	SMG6	Body	opensea
cg09574899	-0.0224712	2.60361e-05	0.0131423	0.894605	0.917076	7	8427177		IGR	opensea
cg02631583	-0.0304602	2.60378e-05	0.0131423	0.873187	0.903647	10	126717457	CTBP2	TSS1500	shore
cg10056463	-0.0251654	2.60388e-05	0.0131423	0.810039	0.835205	11	65374379	MAP3K11	Body	shore
cg26591364	-0.0136256	2.60412e-05	0.0131423	0.881241	0.894866	7	1045411	C7orf50	Body	shore
cg12181599	-0.01254	2.6057e-05	0.0131423	0.895028	0.907568	10	99516248	ZFYVE27	Body	opensea
cg01286720	-0.0243184	2.60823e-05	0.0131461	0.849041	0.873359	1	46337950	MAST2	Body	opensea
cg24848557	0.00784209	2.61365e-05	0.0131624	0.0319148	0.0240728	11	94227106	MRE11A	TSS200	island
cg07809166	-0.0124196	2.61501e-05	0.0131624	0.84657	0.85899	16	28267346		IGR	shelf
cg24837397	-0.016296	2.61689e-05	0.0131629	0.804107	0.820403	7	101632568	CUX1	Body	opensea
cg08317891	-0.0210799	2.6231e-05	0.0131852	0.834799	0.855879	17	79098403	AATK	Body	shore
cg09891070	0.0191859	2.63001e-05	0.013211	0.936362	0.917176	10	27951430		IGR	opensea
cg15326297	-0.0555264	2.63514e-05	0.013223	0.556246	0.611773	2	235464680		IGR	opensea
cg11606461	0.0125181	2.63619e-05	0.013223	0.0605975	0.0480794	5	112629604	MCC	Body	shore
cg15176543	0.0491544	2.63776e-05	0.013223	0.906532	0.857377	2	25875614	DTNB	TSS200	opensea
cg26537568	-0.0501241	2.64307e-05	0.0132352	0.743754	0.793879	20	32304371	PXMP4	Body	shelf
cg04352590	-0.0467962	2.64376e-05	0.0132352	0.746619	0.793415	22	50255785	ZBED4	5'UTR	opensea
cg03759892	-0.0305401	2.65065e-05	0.0132557	0.670485	0.701025	14	64062896		IGR	shore
cg14895029	-0.0697012	2.65143e-05	0.0132557	0.634757	0.704458	7	2775587	GNA12	Body	shore
cg08597121	-0.0181569	2.65698e-05	0.0132711	0.86533	0.883487	7	128320140	FAM71F2	Body	opensea
cg11145412	-0.0180447	2.65978e-05	0.0132711	0.752724	0.770769	12	123476443	PITPNM2	Body	opensea
cg14173471	-0.0218249	2.66046e-05	0.0132711	0.62073	0.642555	5	5491068		IGR	opensea
cg26843900	-0.0175233	2.6619e-05	0.0132711	0.868165	0.885689	8	8283622		IGR	opensea
cg09456493	-0.0309968	2.66501e-05	0.0132711	0.708621	0.739617	3	160603506	PPM1L	Body	opensea
cg15347348	-0.0197487	2.66527e-05	0.0132711	0.692606	0.712354	14	88738731	KCNK10	TSS1500	opensea
cg13033964	-0.0312774	2.67045e-05	0.013288	0.828081	0.859358	9	137634551	COL5A1	Body	opensea
cg09654300	-0.0399091	2.6763e-05	0.0133082	0.847799	0.887708	3	42132991	TRAK1	1stExon	opensea
cg03680322	-0.0177203	2.6796e-05	0.0133156	0.896946	0.914666	11	44606558	CD82	5'UTR	opensea
cg04371321	-0.0295836	2.68314e-05	0.0133243	0.80587	0.835453	7	40509213	SUGCT	Body	opensea
cg26532664	-0.0241192	2.68607e-05	0.0133299	0.807042	0.831161	1	2739523		IGR	opensea
cg01362522	-0.0395768	2.69571e-05	0.0133688	0.775253	0.81483	1	44398486	ARTN	TSS1500	shore
cg18850124	-0.0196129	2.70191e-05	0.0133906	0.8797	0.899313	12	123481960	PITPNM2	Body	island
cg12916580	-0.022119	2.70378e-05	0.0133909	0.785387	0.807506	6	4403020		IGR	opensea
cg04500577	-0.0587481	2.70841e-05	0.0133994	0.591568	0.650316	4	143487095	INPP4B	5'UTR	opensea
cg06620092	0.0403974	2.70912e-05	0.0133994	0.352281	0.311884	1	114697523	SYT6	TSS1500	shore
cg25088758	0.0235313	2.71261e-05	0.0134077	0.0979006	0.0743693	4	110223598	COL25A1	1stExon	island
cg07823663	-0.0777482	2.71816e-05	0.0134262	0.399161	0.476909	10	17048761	CUBN	Body	opensea
cg08246859	-0.0226611	2.72311e-05	0.0134417	0.89221	0.914871	20	62421310	ZBTB46	Body	island
cg23117167	0.0421294	2.72885e-05	0.0134594	0.433898	0.391769	17	30788999	PSMD11	Body	opensea
cg13670615	0.021167	2.73034e-05	0.0134594	0.197098	0.175931	19	49140625	SEC1	TSS1500	island
cg14631576	0.0614561	2.73726e-05	0.0134846	0.829738	0.768281	9	95140430	CENPP	Body	opensea
cg11099655	-0.0734643	2.74685e-05	0.0135047	0.417306	0.49077	12	3278066	TSPAN9	5'UTR	opensea
cg02322978	-0.0232012	2.74896e-05	0.0135047	0.865003	0.888205	5	178806747		IGR	opensea
cg04918708	-0.0158278	2.75e-05	0.0135047	0.888858	0.904686	1	204057900	SOX13	5'UTR	opensea
cg14302625	-0.0196812	2.75034e-05	0.0135047	0.877123	0.896804	2	235908503	SH3BP4	5'UTR	opensea
cg26216343	-0.0155711	2.75045e-05	0.0135047	0.927528	0.943099	10	134018934	DPYSL4	3'UTR	shore
cg21852408	0.0342804	2.75338e-05	0.0135051	0.180305	0.146024	11	109294190	C11orf87	5'UTR	island
cg00431427	0.031815	2.756e-05	0.0135051	0.908155	0.87634	15	65913928	SLC24A1	TSS1500	opensea
cg04666848	0.0306541	2.756e-05	0.0135051	0.880524	0.84987	18	55326974	ATP8B1	Body	opensea
cg00976993	-0.017902	2.77813e-05	0.013597	0.898118	0.91602	1	17944499	ARHGEF10L	Body	opensea
cg25437919	-0.0196849	2.77989e-05	0.013597	0.830636	0.850321	7	130137900	MEST	Body	opensea
cg11774063	-0.0118854	2.78171e-05	0.013597	0.917897	0.929783	2	102057279	RFX8	Body	opensea
cg19560781	-0.109084	2.78209e-05	0.013597	0.390175	0.499259	5	140743464	PCDHGA5	TSS1500	shore
cg03333838	-0.0144669	2.78732e-05	0.0136135	0.915558	0.930025	13	51418110	DLEU7	TSS200	island
cg05156242	-0.0212291	2.79249e-05	0.0136259	0.850402	0.871631	3	42263207	TRAK1	Body	opensea
cg20107668	-0.0369974	2.79352e-05	0.0136259	0.387588	0.424586	13	113624471	MCF2L	Body	shore
cg22573696	-0.0265608	2.7958e-05	0.013628	0.0829744	0.109535	6	33216663		IGR	island
cg27585939	-0.0628609	2.80265e-05	0.0136417	0.2044	0.267261	11	108983607		IGR	opensea
cg11075234	-0.0144971	2.80378e-05	0.0136417	0.883787	0.898284	6	32312513	C6orf10	Body	opensea
cg06443042	-0.0410178	2.80495e-05	0.0136417	0.82796	0.868978	11	31327199	DCDC1	Body	opensea
cg20453338	-0.0307484	2.80681e-05	0.0136417	0.740276	0.771025	10	118611068	ENO4	Body	shore
cg08404183	-0.0100277	2.80781e-05	0.0136417	0.940064	0.950091	4	151704488	LRBA	Body	opensea
cg20318391	0.0601324	2.81272e-05	0.0136566	0.625847	0.565714	8	19936702		IGR	opensea
cg23858082	0.125067	2.82289e-05	0.0136938	0.666661	0.541594	7	100701511	MUC17	3'UTR	opensea
cg19680567	-0.0567584	2.82548e-05	0.0136938	0.508458	0.565217	9	138689883		IGR	opensea
cg24331818	-0.0125853	2.82594e-05	0.0136938	0.919903	0.932489	18	55777839	NEDD4L	Body	opensea
cg02615582	-0.0424813	2.84104e-05	0.013758	0.567625	0.610107	19	49939549	SLC17A7	Body	shore
cg16800975	0.0189791	2.84529e-05	0.0137696	0.12559	0.106611	8	17434541	PDGFRL	TSS200	shore
cg18459405	-0.0200047	2.84752e-05	0.0137714	0.85147	0.871474	5	176812139	SLC34A1	5'UTR	opensea
cg10586883	-0.0223091	2.85999e-05	0.0138227	0.824158	0.846467	17	79312681		IGR	shelf
cg17893343	-0.055504	2.86856e-05	0.0138396	0.30497	0.360474	22	23183038		IGR	opensea
cg24762452	-0.0159037	2.86942e-05	0.0138396	0.868683	0.884587	12	117487037	TESC	Body	shelf
cg01305436	-0.0184732	2.87017e-05	0.0138396	0.8562	0.874673	1	53996670	GLIS1	Body	opensea
cg15291330	-0.0102133	2.87316e-05	0.0138396	0.914186	0.9244	17	73283013	SLC25A19	5'UTR	shelf
cg12309653	0.0203892	2.87421e-05	0.0138396	0.18025	0.159861	15	37170454	LOC145845	Body	shelf
cg13286318	0.0185635	2.8747e-05	0.0138396	0.191572	0.173009	8	57906058	IMPAD1	1stExon	island
cg18696159	0.0319028	2.87814e-05	0.0138472	0.912182	0.880279	14	38992659		IGR	opensea
cg17665870	0.0292449	2.88617e-05	0.0138695	0.766176	0.736931	8	136682674		IGR	opensea
cg04194678	-0.0221297	2.88681e-05	0.0138695	0.847062	0.869192	20	25013842	ACSS1	TSS1500	opensea
cg23344298	-0.0478803	2.8884e-05	0.0138695	0.545185	0.593065	17	65371900	PITPNC1	TSS1500	shore
cg14721232	-0.0373973	2.89296e-05	0.0138796	0.665956	0.703353	4	6426056	PPP2R2C	Body	opensea
cg26137417	-0.0329241	2.89425e-05	0.0138796	0.79871	0.831634	6	31747041	VARS	Body	opensea
cg04476531	0.0326306	2.89766e-05	0.013887	0.786506	0.753876	20	15460804	MACROD2	5'UTR	opensea
cg08618826	-0.0183189	2.90638e-05	0.0139197	0.92696	0.945279	2	237117473	ASB18	Body	shelf
cg25200428	-0.0261638	2.91484e-05	0.0139405	0.722301	0.748464	1	206278808	C1orf186	5'UTR	opensea
cg20480723	-0.0234034	2.9178e-05	0.0139405	0.835718	0.859121	17	415149	VPS53	3'UTR	opensea
cg13243734	-0.0549455	2.91816e-05	0.0139405	0.219372	0.274317	14	60978852		IGR	shore
cg19340508	0.0507924	2.92111e-05	0.0139405	0.816476	0.765684	10	128194154	C10orf90	Body	shore
cg11152002	-0.0121523	2.92395e-05	0.0139405	0.949464	0.961616	4	7213065	SORCS2	Body	opensea
cg09879168	-0.0221517	2.92538e-05	0.0139405	0.76928	0.791431	2	149893581	LYPD6B	TSS1500	shore
cg14618762	-0.0265831	2.92657e-05	0.0139405	0.835958	0.862541	8	29885056		IGR	island
cg10722533	-0.0730555	2.92783e-05	0.0139405	0.556053	0.629108	11	70491687	SHANK2	Body	opensea
cg07065756	-0.0566212	2.92871e-05	0.0139405	0.292582	0.349203	7	2119340	MAD1L1	Body	shelf
cg05866021	-0.029642	2.93187e-05	0.0139405	0.878849	0.908491	1	57285278	C1orf168	1stExon	opensea
cg27663938	0.0219894	2.93299e-05	0.0139405	0.151906	0.129916	12	103696381	C12orf42	Body	island
cg09428868	-0.0312003	2.9333e-05	0.0139405	0.740293	0.771493	4	7768040	AFAP1	Body	opensea
cg02969688	-0.0136593	2.94752e-05	0.0139916	0.892401	0.90606	6	149751415		IGR	opensea
cg27373246	-0.0409074	2.94781e-05	0.0139916	0.721744	0.762651	12	129336752	GLT1D1	TSS1500	shore
cg16243665	0.00695163	2.95175e-05	0.0140013	0.0300047	0.0230531	19	5720655	TMEM146	TSS200	island
cg10231126	-0.0219919	2.9544e-05	0.0140049	0.793077	0.815069	17	73753800	ITGB4	3'UTR	shelf
cg00007266	-0.0247288	2.96149e-05	0.0140295	0.657639	0.682367	17	21199768	MAP2K3	Body	opensea
cg01110668	-0.0144041	2.96586e-05	0.0140413	0.899906	0.91431	10	71218586	TSPAN15	Body	opensea
cg14606321	-0.0244373	2.97511e-05	0.0140574	0.722459	0.746896	9	131397851	WDR34	Body	opensea
cg04025518	-0.023022	2.97609e-05	0.0140574	0.537214	0.560236	16	30199374	CORO1A	Body	opensea
cg10358816	0.00885001	2.97691e-05	0.0140574	0.0467839	0.0379339	4	83295331	HNRNPD	TSS200	island
cg19772747	-0.0295682	2.97834e-05	0.0140574	0.47688	0.506448	1	41302182	KCNQ4	Body	shore
cg18822792	-0.0166353	2.98172e-05	0.0140574	0.888522	0.905157	2	16703567		IGR	opensea
cg06636195	-0.0318543	2.98202e-05	0.0140574	0.165792	0.197646	2	109533679	EDAR	Body	opensea
cg13343849	-0.029227	2.9826e-05	0.0140574	0.809652	0.838879	18	13623295	LDLRAD4	Body	opensea
cg00623799	-0.0154804	2.98514e-05	0.0140574	0.93019	0.945671	4	77070871	NUP54	TSS1500	shore
cg01179771	-0.0380022	2.98635e-05	0.0140574	0.81482	0.852822	11	74875277	SLCO2B1	Body	opensea
cg27062114	-0.0153857	2.98934e-05	0.0140626	0.895368	0.910754	17	70067289	LOC101928205	TSS1500	opensea
cg07355473	-0.0198271	2.99183e-05	0.0140654	0.868264	0.888091	16	89858493	FANCA	ExonBnd	opensea
cg06601450	-0.0237128	2.99572e-05	0.0140747	0.764179	0.787892	11	70323814	SHANK2	Body	opensea
cg02500075	-0.015788	3.00137e-05	0.0140909	0.912138	0.927926	3	179263203		IGR	opensea
cg08715058	-0.0546712	3.00298e-05	0.0140909	0.786187	0.840858	14	55537924		IGR	opensea
cg04302628	0.0704109	3.01204e-05	0.0141218	0.756159	0.685749	2	241095290		IGR	shelf
cg05452338	-0.0140602	3.01337e-05	0.0141218	0.9171	0.93116	7	28182226	JAZF1	Body	opensea
cg21788523	-0.0134052	3.01555e-05	0.0141231	0.939482	0.952887	8	3142662	CSMD1	Body	opensea
cg25293806	-0.0570181	3.01933e-05	0.0141319	0.502371	0.559389	19	55889387	TMEM190	Body	island
cg13995374	0.0116279	3.02164e-05	0.0141337	0.0453089	0.033681	19	13056470	RAD23A	TSS200	island
cg20292653	0.0514237	3.04735e-05	0.0142306	0.916815	0.865391	2	5847374		IGR	island
cg24866717	-0.0659816	3.05001e-05	0.0142306	0.659506	0.725488	19	6375866	PSPN	TSS200	shelf
cg25315493	-0.0231165	3.05075e-05	0.0142306	0.834135	0.857251	6	30540762	ABCF1	Body	shore
cg17642426	0.0124672	3.05397e-05	0.0142306	0.0558402	0.043373	10	124739963	PSTK	1stExon	island
cg02335676	-0.0162279	3.05435e-05	0.0142306	0.884695	0.900923	5	156718474	CYFIP2	Body	opensea
cg16362305	-0.0266856	3.05886e-05	0.0142306	0.814272	0.840957	1	245855541	KIF26B	Body	shelf
cg08793487	-0.0275776	3.05939e-05	0.0142306	0.385949	0.413527	16	19715928		IGR	opensea
cg26544188	-0.019248	3.05945e-05	0.0142306	0.844759	0.864007	16	12250718	SNX29	Body	opensea
cg25678819	-0.0174701	3.06166e-05	0.0142306	0.881337	0.898807	6	140262016		IGR	opensea
cg14349745	0.0269312	3.06301e-05	0.0142306	0.833468	0.806537	15	66129462		IGR	opensea
cg22497969	-0.0932437	3.06347e-05	0.0142306	0.497602	0.590846	1	3143018	PRDM16	Body	opensea
cg10290679	-0.01849	3.08154e-05	0.0143056	0.902397	0.920887	11	128457400	ETS1	1stExon	opensea
cg01309945	-0.0164357	3.09145e-05	0.0143372	0.87596	0.892396	4	139126892	SLC7A11	Body	opensea
cg07137228	-0.0246981	3.09411e-05	0.0143372	0.722566	0.747264	3	13684292		IGR	opensea
cg12738517	0.0145599	3.09704e-05	0.0143372	0.0802357	0.0656758	18	22072014		IGR	opensea
cg17903019	-0.0520421	3.09797e-05	0.0143372	0.54396	0.596002	7	5552472	FBXL18	Body	shore
cg04915173	0.0724439	3.09803e-05	0.0143372	0.841769	0.769325	10	12292492	CDC123	3'UTR	opensea
cg14010696	-0.0297449	3.10514e-05	0.0143509	0.832162	0.861907	19	5119250	KDM4B	Body	island
cg05488043	0.0114849	3.10678e-05	0.0143509	0.0472392	0.0357543	3	152553061	P2RY1	5'UTR	island
cg19449935	0.00774948	3.1086e-05	0.0143509	0.0551113	0.0473618	4	123844564	NUDT6	TSS1500	shore
cg01753176	-0.0212662	3.10874e-05	0.0143509	0.904723	0.925989	7	1950147	MAD1L1	Body	shore
cg26617611	-0.0181995	3.12003e-05	0.0143941	0.927677	0.945876	8	23429264	SLC25A37	Body	island
cg08848787	0.00774955	3.12836e-05	0.0144235	0.0416344	0.0338848	19	18335957	PDE4C	TSS1500	island
cg22021357	-0.0720172	3.13548e-05	0.0144397	0.579542	0.65156	17	78483873		IGR	opensea
cg19649900	0.0234037	3.13639e-05	0.0144397	0.360354	0.33695	19	1155030	SBNO2	5'UTR	island
cg05306004	0.0562161	3.13772e-05	0.0144397	0.569484	0.513267	7	150482218		IGR	opensea
cg14280650	-0.0327954	3.14067e-05	0.0144443	0.846953	0.879748	11	119387258		IGR	opensea
cg05674807	-0.0368535	3.14367e-05	0.0144478	0.740193	0.777047	8	144871062		IGR	shore
cg12503190	0.00998803	3.14983e-05	0.0144478	0.0620533	0.0520653	17	74733672	MIR636	TSS1500	island
cg03263226	-0.0264264	3.1499e-05	0.0144478	0.7617	0.788126	7	44618815	TMED4	3'UTR	shelf
cg21920221	0.0152279	3.15043e-05	0.0144478	0.114532	0.0993042	5	171612889	STK10	Body	shore
cg07836549	-0.0260672	3.15283e-05	0.0144478	0.905224	0.931291	13	101823858	NALCN	Body	opensea
cg26488318	-0.0213943	3.15314e-05	0.0144478	0.802734	0.824128	10	102633274		IGR	opensea
cg26570279	-0.0180406	3.16241e-05	0.0144764	0.895031	0.913072	16	58324876	KLKBL4	Body	opensea
cg21679051	-0.0142857	3.16327e-05	0.0144764	0.938017	0.952302	1	220393169	RAB3GAP2	Body	opensea
cg04115136	-0.0125547	3.17277e-05	0.0145108	0.907228	0.919783	1	32232407		IGR	shelf
cg17666855	-0.0109316	3.17882e-05	0.014527	0.929925	0.940857	15	40541039	PAK6	5'UTR	shelf
cg14848143	-0.0228094	3.18022e-05	0.014527	0.73244	0.75525	1	42618891	GUCA2B	TSS200	opensea
cg15574895	-0.0580492	3.18333e-05	0.0145273	0.797858	0.855907	1	51133602	FAF1	Body	opensea
cg07284379	0.0483858	3.18421e-05	0.0145273	0.811354	0.762968	15	100681386	ADAMTS17	Body	opensea
cg23351906	-0.033311	3.19312e-05	0.014559	0.707122	0.740433	22	25615126	CRYBB2	TSS1500	opensea
cg10162009	-0.0244557	3.19664e-05	0.014559	0.709541	0.733996	4	7670760	SORCS2	Body	opensea
cg18769909	-0.0178137	3.2002e-05	0.014559	0.903159	0.920973	7	157616107	PTPRN2	Body	shelf
cg16519758	-0.0189803	3.20348e-05	0.014559	0.832833	0.851813	22	18464959	MICAL3	5'UTR	opensea
cg16943704	-0.0273641	3.20902e-05	0.014559	0.650057	0.677421	18	12921467		IGR	opensea
cg17896965	-0.058054	3.21009e-05	0.014559	0.688937	0.746991	17	39728425	KRT9	TSS200	opensea
cg06346505	-0.0598482	3.21167e-05	0.014559	0.293055	0.352903	10	116164640	AFAP1L2	TSS200	shore
cg09475061	-0.018802	3.21181e-05	0.014559	0.919767	0.938569	12	90250775		IGR	opensea
cg14192029	-0.100552	3.21382e-05	0.014559	0.565509	0.666061	4	126058	ZNF718	Body	shore
cg24365215	-0.0354842	3.21393e-05	0.014559	0.366594	0.402078	20	61315208		IGR	island
cg11078810	0.013829	3.21563e-05	0.014559	0.0791307	0.0653017	14	77843775	TMED8	TSS1500	shore
cg06040127	-0.0241606	3.21614e-05	0.014559	0.75925	0.78341	12	121439440	HNF1A	3'UTR	opensea
cg05223766	-0.0386361	3.21669e-05	0.014559	0.0727255	0.111362	19	53590304	ZNF160	5'UTR	opensea
cg24797310	-0.079907	3.22081e-05	0.0145687	0.280095	0.360002	7	38358429		IGR	opensea
cg12015825	-0.0177871	3.22345e-05	0.0145717	0.88877	0.906557	14	100602696	EVL	Body	opensea
cg25304754	-0.0250899	3.22821e-05	0.014581	0.733644	0.758734	1	2014547	PRKCZ	Body	opensea
cg03139896	0.135449	3.23044e-05	0.014581	0.390672	0.255223	7	103085613	LOC101927870	TSS200	shore
cg15375248	0.014404	3.23141e-05	0.014581	0.955995	0.941591	9	88963302	ZCCHC6	Body	opensea
cg22311244	-0.0200088	3.23635e-05	0.01459	0.854995	0.875004	16	53945141	FTO	Body	opensea
cg18095129	-0.014528	3.23963e-05	0.01459	0.918541	0.933069	6	159489588		IGR	opensea
cg04554753	0.00973752	3.24092e-05	0.01459	0.972133	0.962395	12	112669375	HECTD4	Body	opensea
cg19786903	-0.0139601	3.24128e-05	0.01459	0.914428	0.928388	5	150044865	MYOZ3	Body	opensea
cg14040252	0.0166776	3.24395e-05	0.0145932	0.0614923	0.0448147	14	73925575	NUMB	TSS1500	shore
cg07872305	0.142144	3.24865e-05	0.014599	0.600205	0.458061	16	49192671		IGR	opensea
cg05262938	-0.0158857	3.24918e-05	0.014599	0.877511	0.893397	15	75112657	LMAN1L	Body	opensea
cg09071254	-0.0211744	3.25193e-05	0.0146025	0.813984	0.835158	11	67067459	ANKRD13D	ExonBnd	shelf
cg12358041	-0.0393499	3.25466e-05	0.0146059	0.788036	0.827386	7	50779714	GRB10	5'UTR	opensea
cg17368336	0.0522134	3.25998e-05	0.014615	0.722799	0.670586	14	20691244	OR11H6	TSS1500	opensea
cg23977011	-0.0405	3.26494e-05	0.014615	0.655953	0.696453	2	220437318	OBSL1	TSS1500	shore
cg20935903	-0.0256649	3.26514e-05	0.014615	0.731567	0.757232	19	42975954	LIPE-AS1	Body	opensea
cg22011319	-0.0173255	3.27041e-05	0.014615	0.920241	0.937567	22	31059953	DUSP18	Body	shelf
cg14361586	-0.0228362	3.27203e-05	0.014615	0.824374	0.847211	7	128547658	KCP	Body	shelf
cg15523177	0.00983407	3.27214e-05	0.014615	0.0908999	0.0810658	17	79269242	SLC38A10	TSS200	island
cg22202837	-0.0544727	3.27517e-05	0.014615	0.666846	0.721319	12	110938269	VPS29	Body	shore
cg08040699	0.0444078	3.27605e-05	0.014615	0.849661	0.805254	12	98156916		IGR	opensea
cg27371140	0.0153259	3.27723e-05	0.014615	0.287475	0.272149	9	124048281	GSN	TSS1500	opensea
cg09773141	0.0532838	3.28059e-05	0.014615	0.903994	0.85071	2	105682523	MRPS9	Body	opensea
cg06627532	-0.0300582	3.28127e-05	0.014615	0.302763	0.332822	16	81491312	CMIP	Body	opensea
cg05822984	0.122932	3.28158e-05	0.014615	0.871119	0.748188	12	75083385		IGR	opensea
cg02608596	0.00900172	3.28295e-05	0.014615	0.0423308	0.0333291	19	4343422	MPND	TSS200	island
cg15183152	-0.015983	3.2843e-05	0.014615	0.916812	0.932795	17	47682207	SPOP	Body	opensea
cg01540102	-0.0207284	3.29042e-05	0.014625	0.856398	0.877126	16	57506038	DOK4	3'UTR	opensea
cg00371950	0.0212053	3.29051e-05	0.014625	0.340374	0.319169	2	132431211		IGR	island
cg23581088	-0.0190246	3.29622e-05	0.0146416	0.874056	0.89308	6	3912160		IGR	opensea
cg24383018	-0.0166732	3.30202e-05	0.0146538	0.835693	0.852367	7	1989451	MAD1L1	Body	shelf
cg21850239	0.00732926	3.30291e-05	0.0146538	0.0348285	0.0274992	11	62528988	POLR2G	TSS200	island
cg19081004	-0.0134767	3.30692e-05	0.0146628	0.895475	0.908952	5	6752516	PAPD7	Body	shelf
cg23193616	-0.0210866	3.31734e-05	0.0146975	0.649544	0.670631	14	104177530	XRCC3	5'UTR	shelf
cg22999864	-0.0385946	3.32064e-05	0.0146975	0.660565	0.699159	6	109118918		IGR	opensea
cg09106704	-0.0191194	3.32069e-05	0.0146975	0.938186	0.957305	17	4172155		IGR	opensea
cg21830914	0.0348867	3.32408e-05	0.0147031	0.903114	0.868227	15	85932002	AKAP13	5'UTR	opensea
cg07182756	0.0133352	3.32593e-05	0.0147031	0.067501	0.0541658	6	39902296	MOCS1	TSS200	island
cg19471965	-0.0181839	3.33222e-05	0.0147221	0.893416	0.9116	22	29508222	KREMEN1	Body	opensea
cg14469436	-0.0240494	3.33749e-05	0.0147363	0.431924	0.455973	3	127441359	MGLL	Body	opensea
cg08754625	0.00922012	3.33998e-05	0.0147363	0.0438046	0.0345845	3	133614798	RAB6B	TSS200	island
cg08172637	-0.0130205	3.3414e-05	0.0147363	0.916141	0.929161	19	2556024	GNG7	5'UTR	island
cg17627779	-0.0401247	3.34389e-05	0.0147385	0.114385	0.15451	14	29145809		IGR	opensea
cg20560495	-0.0228286	3.34812e-05	0.0147484	0.867434	0.890263	12	127770218		IGR	opensea
cg09585498	-0.018992	3.35016e-05	0.0147486	0.659742	0.678734	20	1760403	LOC100289473	TSS200	shelf
cg22437335	0.0139953	3.36604e-05	0.0148024	0.0766322	0.0626369	13	49136803		IGR	opensea
cg01297808	0.0228672	3.36637e-05	0.0148024	0.114765	0.0918981	10	94180551		IGR	island
cg26664455	0.00728907	3.37177e-05	0.0148173	0.0180074	0.0107184	2	73298989	SFXN5	TSS200	island
cg07316846	0.0355308	3.37782e-05	0.0148272	0.190491	0.15496	2	105484694		IGR	shore
cg02994863	0.0102894	3.3785e-05	0.0148272	0.0923546	0.0820652	1	64059297	PGM1	1stExon	island
cg14532894	-0.0314862	3.38125e-05	0.0148272	0.631464	0.66295	9	130964918	CIZ1	5'UTR	shore
cg02263484	0.0291113	3.38202e-05	0.0148272	0.654785	0.625673	22	39349975		IGR	opensea
cg20752847	-0.0401689	3.38472e-05	0.0148303	0.622461	0.66263	12	124248044	DNAH10	Body	shore
cg03006332	-0.0164877	3.39245e-05	0.0148466	0.888336	0.904824	6	33744968	LEMD2	Body	opensea
cg09779043	-0.0167361	3.39245e-05	0.0148466	0.87259	0.889326	1	228627879		IGR	opensea
cg24838203	-0.0459075	3.39652e-05	0.0148556	0.419936	0.465844	14	24779269	CIDEB	5'UTR	shore
cg07016730	-0.0334728	3.40099e-05	0.0148569	0.717041	0.750514	22	50912306	SBF1	Body	shore
cg21570615	-0.0153029	3.40159e-05	0.0148569	0.87747	0.892773	7	29464748	CHN2	Body	opensea
cg11439308	-0.0156879	3.40283e-05	0.0148569	0.877588	0.893276	15	99974332		IGR	opensea
cg01410292	-0.0186784	3.41665e-05	0.0149043	0.868326	0.887005	5	148754026	IL17B	Body	opensea
cg25968219	-0.0123498	3.42095e-05	0.0149043	0.924744	0.937094	14	94855590	SERPINA1	TSS1500	opensea
cg26432364	-0.022073	3.42216e-05	0.0149043	0.796893	0.818966	10	99522843		IGR	opensea
cg02142485	-0.015048	3.4242e-05	0.0149043	0.90577	0.920818	10	225115	ZMYND11	TSS1500	opensea
cg17313218	-0.027784	3.42567e-05	0.0149043	0.603879	0.631663	11	1875716	LSP1	Body	opensea
cg00205605	-0.0438486	3.42576e-05	0.0149043	0.382546	0.426395	1	2516401		IGR	shore
cg19504001	-0.0316184	3.43063e-05	0.0149168	0.751761	0.783379	12	57589740	LRP1	Body	opensea
cg26450266	-0.0422128	3.43652e-05	0.0149336	0.572834	0.615046	17	18149687	FLII	Body	shore
cg17235374	0.00995989	3.43913e-05	0.0149362	0.0411678	0.0312079	17	27717757	TAOK1	TSS200	island
cg04578792	-0.0331824	3.44388e-05	0.014948	0.67414	0.707323	3	128152268		IGR	shore
cg25885098	-0.052358	3.4542e-05	0.0149805	0.433166	0.485524	20	49431907	BCAS4	Body	opensea
cg00275741	0.0617346	3.4554e-05	0.0149805	0.208177	0.146442	5	140261749	PCDHA7	Body	shore
cg06145669	0.0289686	3.46038e-05	0.0149933	0.373265	0.344296	9	102589165	NR4A3	5'UTR	shore
cg25414605	-0.0392374	3.46616e-05	0.0150096	0.335877	0.375115	11	67182672	ATPGD1	TSS1500	shore
cg03997502	-0.0310985	3.46945e-05	0.0150132	0.811056	0.842154	16	1537775	C16orf38	Body	island
cg09533332	0.0258614	3.47106e-05	0.0150132	0.133443	0.107582	12	54955116	PDE1B	TSS200	opensea
cg25191519	-0.015241	3.47309e-05	0.0150132	0.847818	0.863059	16	89600050	SPG7	Body	shelf
cg10407469	0.0313164	3.47879e-05	0.0150138	0.808233	0.776917	7	144550836		IGR	opensea
cg21099653	-0.0630883	3.48154e-05	0.0150138	0.25912	0.322208	16	68816532	CDH1	Body	opensea
cg06349901	-0.0119131	3.48226e-05	0.0150138	0.929701	0.941614	5	102608492	C5orf30	5'UTR	opensea
cg12629670	-0.0233345	3.48351e-05	0.0150138	0.743391	0.766726	15	22955381	CYFIP1	Body	opensea
cg14323388	0.0072225	3.48401e-05	0.0150138	0.0460757	0.0388532	10	104181388	FBXL15	Body	island
cg15998725	-0.0158835	3.48613e-05	0.0150138	0.861742	0.877625	11	18824997		IGR	opensea
cg15972734	-0.0226417	3.48743e-05	0.0150138	0.820922	0.843564	2	6790490	MIR7515HG	Body	opensea
cg25499769	0.0463428	3.48968e-05	0.0150138	0.881721	0.835378	12	128245397		IGR	shore
cg19487905	-0.0203044	3.49175e-05	0.0150138	0.877263	0.897567	9	136008883	RALGDS	Body	opensea
cg06053307	-0.0603609	3.49805e-05	0.0150138	0.650615	0.710976	6	111873688	TRAF3IP2-AS1	Body	opensea
cg21516341	0.0117675	3.50149e-05	0.0150138	0.0950084	0.0832409	12	45270818	NELL2	Body	island
cg03827375	0.0121302	3.50223e-05	0.0150138	0.0699946	0.0578644	15	60771498	NARG2	TSS200	island
cg18988412	-0.024151	3.50276e-05	0.0150138	0.924908	0.949059	2	240308765	HDAC4	5'UTR	opensea
cg22811974	-0.0189759	3.50323e-05	0.0150138	0.853405	0.872381	7	47586863	TNS3	5'UTR	opensea
cg08341329	-0.0118089	3.50509e-05	0.0150138	0.919469	0.931278	18	26743558		IGR	opensea
cg15193953	-0.0225468	3.50607e-05	0.0150138	0.872555	0.895102	15	72581722	BRUNOL6	Body	island
cg08395335	-0.0208768	3.50918e-05	0.0150138	0.822335	0.843212	12	53241901	KRT78	Body	opensea
cg01973552	-0.0166467	3.5097e-05	0.0150138	0.942818	0.959465	13	115044379		IGR	shelf
cg16907488	-0.0201771	3.51828e-05	0.0150327	0.908022	0.928199	1	46090169	CCDC17	TSS1500	shore
cg20500934	-0.0304694	3.52024e-05	0.0150327	0.846436	0.876906	8	8468374		IGR	opensea
cg12176640	-0.0332885	3.52147e-05	0.0150327	0.773788	0.807076	18	47486046	MYO5B	Body	opensea
cg04225172	-0.0442417	3.52327e-05	0.0150327	0.427468	0.471709	5	31767552		IGR	opensea
cg14258745	-0.026812	3.52425e-05	0.0150327	0.781468	0.80828	13	24313921	MIPEP	Body	opensea
cg04470324	-0.0122363	3.52731e-05	0.0150371	0.886718	0.898954	5	132587703	FSTL4	Body	opensea
cg10920178	-0.0204087	3.53406e-05	0.0150439	0.906456	0.926864	14	78373085	ADCK1	Body	opensea
cg06839731	-0.0122961	3.53527e-05	0.0150439	0.955406	0.967702	7	50342300		IGR	shore
cg18926042	-0.0238854	3.53596e-05	0.0150439	0.706612	0.730497	16	67916349	EDC4	ExonBnd	shelf
cg22122361	0.0213019	3.53826e-05	0.0150439	0.105275	0.0839735	4	79697742	BMP2K	1stExon	island
cg06233328	-0.0171582	3.53906e-05	0.0150439	0.918298	0.935456	15	28510815	HERC2	Body	opensea
cg02668819	-0.0145502	3.55057e-05	0.0150842	0.867093	0.881644	6	32057053	TNXB	Body	shore
cg24553775	-0.0415951	3.55564e-05	0.0150945	0.554817	0.596412	2	174833607		IGR	shelf
cg24444878	-0.0245072	3.55707e-05	0.0150945	0.701791	0.726298	7	142573429	TRPV6	ExonBnd	opensea
cg24393552	-0.0172694	3.56457e-05	0.015117	0.869067	0.886336	2	239014989	ESPNL	Body	opensea
cg17602102	-0.0116422	3.56769e-05	0.015117	0.894852	0.906494	17	78796159	RPTOR	Body	island
cg12583679	-0.0206832	3.56964e-05	0.015117	0.762179	0.782862	6	1721238	GMDS	Body	opensea
cg24957959	-0.0145783	3.57092e-05	0.015117	0.921537	0.936115	7	29025480	LOC100506497	Body	opensea
cg26317921	-0.0165466	3.57258e-05	0.015117	0.911888	0.928435	12	129287310	SLC15A4	Body	opensea
cg21306321	-0.0161543	3.57899e-05	0.0151293	0.855118	0.871272	19	869024	MED16	Body	shore
cg23459772	-0.0120297	3.5802e-05	0.0151293	0.954047	0.966077	10	88597609	BMPR1A	5'UTR	opensea
cg02236890	-0.0194833	3.58221e-05	0.0151293	0.915573	0.935056	3	14699035	C3orf19	Body	opensea
cg25402554	-0.0220806	3.5869e-05	0.0151293	0.919995	0.942076	4	152839682		IGR	opensea
cg06269919	-0.0260264	3.58713e-05	0.0151293	0.77776	0.803786	12	57597136	LRP1	Body	island
cg20809378	0.0287425	3.58779e-05	0.0151293	0.129097	0.100354	11	43569555		IGR	island
cg20936920	-0.0210372	3.58979e-05	0.0151293	0.894948	0.915985	3	7782210	GRM7	3'UTR	opensea
cg25312823	-0.0306282	3.59496e-05	0.0151346	0.722178	0.752806	21	43124429		IGR	opensea
cg25808538	0.0106815	3.59512e-05	0.0151346	0.03417	0.0234885	4	99388993		IGR	opensea
cg23391107	0.0707378	3.60031e-05	0.0151421	0.21089	0.140152	17	45924227	SP6	3'UTR	shore
cg08324536	-0.025022	3.60264e-05	0.0151421	0.806665	0.831687	8	41668157	ANK1	Body	opensea
cg21501341	0.00786285	3.60304e-05	0.0151421	0.0300623	0.0221995	7	28220045	JAZF1-AS1	TSS200	island
cg07368265	-0.0657933	3.61401e-05	0.0151796	0.596798	0.662591	1	219375142	LYPLAL1	Body	opensea
cg13455829	-0.0267619	3.61695e-05	0.0151825	0.827644	0.854406	9	136213445	MED22	Body	shore
cg09276998	0.00946618	3.61881e-05	0.0151825	0.0336574	0.0241912	10	29991884	SVIL	5'UTR	opensea
cg06005688	0.057756	3.6253e-05	0.0151924	0.780076	0.72232	4	41872254		IGR	shelf
cg19270089	0.0815422	3.62568e-05	0.0151924	0.862327	0.780785	3	62440705	CADPS	Body	opensea
cg26170191	-0.0899685	3.62731e-05	0.0151924	0.745008	0.834977	14	23763073		IGR	opensea
cg13868204	-0.0183256	3.62954e-05	0.0151932	0.917278	0.935603	10	121287475	RGS10	Body	opensea
cg24968483	-0.0146743	3.63195e-05	0.0151946	0.932863	0.947538	1	15424841	KAZN	Body	opensea
cg03967627	0.0168155	3.63607e-05	0.0151974	0.123795	0.10698	8	144655030	C8orf73	TSS200	shore
cg23025958	-0.0151094	3.63727e-05	0.0151974	0.852115	0.867225	5	158743719	IL12B	Body	opensea
cg17296109	-0.0417111	3.63926e-05	0.0151974	0.64484	0.686551	15	52236345	LEO1	Body	opensea
cg19124151	-0.00943834	3.64081e-05	0.0151974	0.963122	0.972561	2	98615797		IGR	shelf
cg02919794	-0.0143758	3.6506e-05	0.0152234	0.903628	0.918004	17	80203112	CSNK1D	Body	island
cg05848372	-0.023527	3.65115e-05	0.0152234	0.744559	0.768086	10	79630910	DLG5	Body	opensea
cg04127242	-0.031768	3.65642e-05	0.0152368	0.587756	0.619524	9	139990710	MAN1B1	Body	opensea
cg18098054	-0.0222072	3.66415e-05	0.0152588	0.785423	0.80763	10	112577432	RBM20	Body	opensea
cg09314750	0.0101326	3.67004e-05	0.0152588	0.0780509	0.0679183	3	100428406	TFG	5'UTR	island
cg10617943	-0.0324864	3.67121e-05	0.0152588	0.851568	0.884055	7	1981403	MAD1L1	Body	shelf
cg08115618	-0.0289024	3.67204e-05	0.0152588	0.531205	0.560107	8	134667555		IGR	opensea
cg01705312	-0.0221671	3.67368e-05	0.0152588	0.776627	0.798794	12	123437313	ABCB9	Body	opensea
cg13786429	-0.0139556	3.67691e-05	0.0152588	0.898509	0.912464	21	35210094	ITSN1	3'UTR	opensea
cg20934737	-0.0180626	3.67808e-05	0.0152588	0.881781	0.899843	1	151204824	PIP5K1A	ExonBnd	opensea
cg04720865	-0.0148053	3.6782e-05	0.0152588	0.90943	0.924235	8	27948927		IGR	shore
cg23637652	-0.0725543	3.68022e-05	0.0152588	0.49832	0.570874	5	66517352		IGR	opensea
cg03453572	-0.0134417	3.6919e-05	0.0152968	0.899123	0.912565	22	30951374	GAL3ST1	Body	island
cg18912541	-0.0311728	3.69352e-05	0.0152968	0.56575	0.596922	14	69596496	DCAF5	Body	opensea
cg17086167	0.0136982	3.69966e-05	0.0153136	0.0428261	0.029128	17	7210097	EIF5A	TSS1500	shore
cg22830091	-0.0623739	3.70528e-05	0.0153215	0.281571	0.343945	7	75961684	YWHAG	Body	shelf
cg27548631	0.00744296	3.7067e-05	0.0153215	0.036897	0.029454	3	58291896	RPP14	TSS200	island
cg13684826	-0.0478131	3.70776e-05	0.0153215	0.621918	0.669731	12	107671921		IGR	opensea
cg26459626	-0.0225856	3.71232e-05	0.0153267	0.780539	0.803125	22	38639504	TMEM184B	Body	opensea
cg21760140	-0.0671651	3.71403e-05	0.0153267	0.781876	0.849041	3	4841366	ITPR1	Body	opensea
cg10870348	-0.0221481	3.71547e-05	0.0153267	0.899064	0.921212	1	151949692		IGR	opensea
cg24744413	-0.0250308	3.71729e-05	0.0153267	0.8862	0.91123	5	33580050	ADAMTS12	Body	opensea
cg11738710	-0.0149374	3.7261e-05	0.0153545	0.890783	0.905721	8	134220552	WISP1	Body	opensea
cg08932256	0.0565251	3.73225e-05	0.015367	0.868772	0.812247	12	116008258		IGR	opensea
cg01396387	0.0295272	3.73415e-05	0.015367	0.207848	0.178321	16	82660450	CDH13	TSS200	shore
cg05388106	-0.0658149	3.7367e-05	0.015367	0.445431	0.511246	16	1158582		IGR	shelf
cg24157042	0.0131951	3.74074e-05	0.015367	0.083515	0.0703198	11	36532099	TRAF6	TSS1500	shore
cg25442420	-0.012641	3.74104e-05	0.015367	0.924649	0.93729	7	100205104	PCOLCE	Body	shore
cg26852437	0.0335071	3.74329e-05	0.015367	0.881154	0.847647	11	29327844		IGR	opensea
cg05654832	-0.0730509	3.74367e-05	0.015367	0.304291	0.377342	2	27301651	EMILIN1	5'UTR	shelf
cg01686920	0.0122823	3.74802e-05	0.0153745	0.0591748	0.0468925	16	54964332	IRX5	TSS1500	island
cg02250191	-0.0646285	3.75279e-05	0.0153745	0.83545	0.900079	2	27068753		IGR	shore
cg05520393	-0.0208353	3.75703e-05	0.0153745	0.858727	0.879562	11	71962078		IGR	opensea
cg03278108	-0.03245	3.75894e-05	0.0153745	0.394536	0.426985	9	127117813	LOC100129034	Body	opensea
cg03456771	0.100643	3.76028e-05	0.0153745	0.692753	0.59211	7	56242072		IGR	shore
cg04016653	-0.0176959	3.76165e-05	0.0153745	0.863498	0.881194	5	43420237		IGR	opensea
cg18484008	-0.0153107	3.76195e-05	0.0153745	0.899153	0.914464	5	179224984	MGAT4B	3'UTR	island
cg10687028	-0.023012	3.76208e-05	0.0153745	0.712793	0.735805	22	19790227	GNB1L	Body	opensea
cg05968400	-0.0370574	3.76539e-05	0.0153749	0.728508	0.765565	1	54738769	SSBP3	Body	opensea
cg15959687	-0.0547734	3.76987e-05	0.0153749	0.562928	0.617702	19	41729970	AXL	Body	shelf
cg18957463	-0.0135755	3.77135e-05	0.0153749	0.945126	0.958702	4	47597617	CORIN	3'UTR	opensea
cg07069246	-0.0170935	3.77159e-05	0.0153749	0.91796	0.935053	1	11616862		IGR	opensea
cg16551481	-0.0114459	3.77257e-05	0.0153749	0.937223	0.948669	13	114292663	TFDP1	Body	island
cg24993400	-0.0457283	3.77629e-05	0.0153816	0.515622	0.56135	22	50645200	SELO	Body	shore
cg01561393	-0.018912	3.78327e-05	0.0154016	0.869272	0.888184	11	9703049	SWAP70	Body	opensea
cg11812311	0.0583932	3.78658e-05	0.0154066	0.558603	0.50021	4	139120959	SLC7A11	Body	opensea
cg01622546	-0.0418877	3.78938e-05	0.0154066	0.746832	0.78872	5	1686057		IGR	opensea
cg05852052	0.111108	3.79075e-05	0.0154066	0.582327	0.471219	16	11946115	RSL1D1	TSS1500	shore
cg24822462	0.0188011	3.80007e-05	0.0154361	0.92932	0.910519	6	15097408		IGR	opensea
cg15001981	-0.0380037	3.80319e-05	0.0154403	0.619954	0.657958	21	45374284	AGPAT3	5'UTR	opensea
cg20064120	-0.0219443	3.80586e-05	0.0154426	0.645783	0.667728	22	32024380	PISD	5'UTR	shore
cg02494150	-0.011259	3.81071e-05	0.0154475	0.918576	0.929834	16	1536455	C16orf38	Body	island
cg26135325	-0.0748373	3.81122e-05	0.0154475	0.18735	0.262187	1	152595322	LCE3A	1stExon	opensea
cg16904852	-0.0284326	3.81378e-05	0.0154494	0.761071	0.789504	10	80953833	ZMIZ1	5'UTR	opensea
cg10720699	-0.0217266	3.82355e-05	0.0154726	0.599035	0.620761	19	48202314	GLTSCR1	Body	island
cg07972565	-0.034946	3.82367e-05	0.0154726	0.8359	0.870846	2	71938390		IGR	opensea
cg11597157	-0.0208064	3.8308e-05	0.0154929	0.816502	0.837308	15	90171643	KIF7	3'UTR	shore
cg14859350	-0.0228812	3.86341e-05	0.0155928	0.732987	0.755869	14	104696220		IGR	opensea
cg08897422	-0.0284442	3.8661e-05	0.0155928	0.851184	0.879628	7	8666902	NXPH1	Body	opensea
cg13149878	0.0509749	3.86695e-05	0.0155928	0.82402	0.773045	13	108393825	FAM155A	Body	opensea
cg26061900	0.025122	3.8689e-05	0.0155928	0.845812	0.82069	10	74065539		IGR	opensea
cg05967295	0.0239981	3.86957e-05	0.0155928	0.13529	0.111292	7	98741636	SMURF1	1stExon	island
cg12089511	-0.024921	3.86967e-05	0.0155928	0.908802	0.933722	21	42025596	DSCAM	Body	opensea
cg00148599	-0.0195286	3.87537e-05	0.0155928	0.893223	0.912751	10	125313403		IGR	opensea
cg01851316	-0.0208958	3.87589e-05	0.0155928	0.829908	0.850804	12	116401035	MED13L	Body	opensea
cg13989290	-0.0574256	3.87616e-05	0.0155928	0.672464	0.72989	13	44980143	TUSC8	TSS200	opensea
cg02945422	0.0531392	3.87655e-05	0.0155928	0.841469	0.788329	21	31992867	KRTAP20-4	TSS200	opensea
cg14937128	-0.0231321	3.88483e-05	0.0156177	0.894817	0.917949	8	18667757	PSD3	TSS1500	opensea
cg08005849	0.0469575	3.90887e-05	0.0156844	0.186193	0.139236	7	81399399	HGF	5'UTR	opensea
cg03168896	-0.078737	3.90979e-05	0.0156844	0.221073	0.29981	3	44036098		IGR	shore
cg15001056	-0.0480043	3.91434e-05	0.0156844	0.681223	0.729227	3	151143464	MED12L	Body	opensea
cg08999895	-0.029446	3.91711e-05	0.0156844	0.820273	0.849719	11	2925869	SLC22A18	Body	shelf
cg16391108	-0.0285077	3.91966e-05	0.0156844	0.735996	0.764504	13	66650534		IGR	opensea
cg24045498	-0.0123195	3.92161e-05	0.0156844	0.899109	0.911428	20	23500381	CSTT	Body	opensea
cg06687234	-0.0142559	3.92519e-05	0.0156844	0.876264	0.89052	1	159913220	IGSF9	Body	shelf
cg02570079	0.0200968	3.92572e-05	0.0156844	0.129332	0.109236	7	156814845		IGR	shore
cg27520924	-0.025004	3.92577e-05	0.0156844	0.65365	0.678654	3	151845056		IGR	opensea
cg13245522	0.0745768	3.92694e-05	0.0156844	0.567483	0.492906	18	47411754	MYO5B	Body	opensea
cg11977716	0.0495606	3.92957e-05	0.0156844	0.258013	0.208452	18	77284742	NFATC1	Body	island
cg00848274	-0.0182937	3.93231e-05	0.0156844	0.898684	0.916977	17	40329881	KCNH4	Body	shelf
cg19917249	-0.0210355	3.93236e-05	0.0156844	0.829993	0.851029	11	473158	PTDSS2	Body	shore
cg11969213	-0.0289659	3.93311e-05	0.0156844	0.689072	0.718038	17	43324322	LOC100133991	TSS1500	shore
cg22391481	-0.0166342	3.93317e-05	0.0156844	0.889696	0.906331	16	81605348	CMIP	Body	opensea
cg04766076	-0.0138248	3.95372e-05	0.0157518	0.937132	0.950957	19	45444811	APOC4	TSS1500	opensea
cg06700353	-0.0314094	3.95434e-05	0.0157518	0.812016	0.843426	11	47591571	PTPMT1	Body	shelf
cg16788865	-0.0233099	3.96178e-05	0.015773	0.218152	0.241462	12	46778801		IGR	shore
cg18383603	-0.0141408	3.96751e-05	0.015775	0.878982	0.893123	1	43200626	CLDN19	3'UTR	shelf
cg04933524	0.0994599	3.97012e-05	0.015775	0.632051	0.532591	19	51207961	SHANK1	Body	opensea
cg00387390	-0.0234437	3.9708e-05	0.015775	0.815107	0.838551	11	114099630	ZBTB16	Body	opensea
cg19560014	-0.05356	3.97184e-05	0.015775	0.404863	0.458423	12	31799118	C12orf72	TSS1500	opensea
cg22485289	-0.0377034	3.97345e-05	0.015775	0.290094	0.327798	20	4795999	RASSF2	5'UTR	opensea
cg17202806	-0.0397398	3.97668e-05	0.015775	0.764605	0.804345	7	8298945	ICA1	5'UTR	shelf
cg03354717	0.0626381	3.97719e-05	0.015775	0.500603	0.437965	16	48277879	LONP2	TSS1500	shore
cg25776467	0.0204372	3.98527e-05	0.0157849	0.0757608	0.0553237	3	124647658	MUC13	Body	opensea
cg14304656	0.099649	3.98541e-05	0.0157849	0.756036	0.656387	12	117715974	NOS1	Body	opensea
cg18950108	0.0484224	3.98608e-05	0.0157849	0.742877	0.694455	6	30920171	DPCR1	Body	shelf
cg24212267	0.0766154	3.99099e-05	0.0157959	0.720216	0.6436	7	137801780	AKR1D1	3'UTR	opensea
cg05704352	-0.0224991	3.99463e-05	0.0158019	0.91405	0.936549	3	181930414		IGR	opensea
cg17264028	-0.0242532	4.00061e-05	0.0158171	0.627537	0.65179	2	73487972	FBXO41	Body	opensea
cg19142869	-0.0164229	4.00702e-05	0.0158232	0.893524	0.909947	19	12355482		IGR	opensea
cg08088390	0.0803767	4.01039e-05	0.0158232	0.707537	0.62716	20	68170	DEFB125	TSS200	opensea
cg24980413	-0.0587747	4.01133e-05	0.0158232	0.618483	0.677257	5	346987	AHRR	Body	shelf
cg12775934	-0.0125649	4.01178e-05	0.0158232	0.900982	0.913547	11	62603273	WDR74	Body	shelf
cg21303226	-0.0108579	4.01283e-05	0.0158232	0.94651	0.957368	2	242923398		IGR	opensea
cg22080159	-0.025344	4.01679e-05	0.0158303	0.876062	0.901406	3	31720181	OSBPL10	Body	opensea
cg10063403	-0.0341259	4.02641e-05	0.0158598	0.561448	0.595574	6	167364065	RNASET2	Body	opensea
cg13204977	-0.0286473	4.03846e-05	0.0158953	0.806369	0.835017	7	66144066		IGR	shelf
cg12743500	-0.0203636	4.04149e-05	0.0158953	0.84803	0.868394	11	9090880	SCUBE2	Body	opensea
cg03915432	0.0527854	4.04186e-05	0.0158953	0.714143	0.661358	2	101428924		IGR	opensea
cg17212470	0.0711945	4.04571e-05	0.0158956	0.53673	0.465536	9	125280584	OR1J4	TSS1500	opensea
cg03306466	-0.0255207	4.04622e-05	0.0158956	0.772062	0.797583	11	6496091	TRIM3	TSS1500	shore
cg04738220	-0.010101	4.05375e-05	0.0159168	0.88233	0.892431	19	16466617		IGR	island
cg23080179	0.00713795	4.05598e-05	0.0159171	0.0455943	0.0384564	7	5632424	FSCN1	TSS200	island
cg25907686	-0.024582	4.06516e-05	0.0159301	0.832857	0.857439	17	78313648	RNF213	Body	opensea
cg07542476	-0.034539	4.06545e-05	0.0159301	0.803178	0.837717	19	49843160	CD37	Body	island
cg13513188	-0.0209138	4.06574e-05	0.0159301	0.761529	0.782443	9	139140775		IGR	shore
cg27232144	-0.0517341	4.06819e-05	0.0159312	0.213658	0.265392	9	84270635	TLE1	Body	opensea
cg19098974	-0.0206827	4.0713e-05	0.015935	0.894533	0.915215	6	159999888		IGR	opensea
cg24551418	-0.0350664	4.07594e-05	0.0159447	0.682124	0.71719	1	2437112		IGR	shore
cg13590876	-0.057375	4.07861e-05	0.0159468	0.604687	0.662062	14	105154689	INF2	TSS1500	shore
cg23736024	-0.014111	4.08242e-05	0.0159533	0.898564	0.912675	21	43442027	C21orf121	TSS200	opensea
cg18271433	-0.0209101	4.08888e-05	0.0159643	0.897732	0.918642	19	16536872	EPS15L1	Body	opensea
cg21417545	-0.0249412	4.09077e-05	0.0159643	0.809396	0.834338	10	98752404		IGR	opensea
cg24801835	0.0479824	4.0917e-05	0.0159643	0.761808	0.713825	10	60217545		IGR	opensea
cg18291939	-0.0323734	4.10075e-05	0.0159911	0.805676	0.83805	11	1219407		IGR	shelf
cg05218311	0.0161029	4.10605e-05	0.0160034	0.142291	0.126189	11	79151791	ODZ4	TSS200	island
cg12092223	-0.0141284	4.10957e-05	0.0160074	0.915593	0.929721	18	34756489	KIAA1328	Body	opensea
cg00670253	-0.0247071	4.1114e-05	0.0160074	0.748414	0.773121	20	1161920	C20orf46	Body	island
cg27076669	0.0298872	4.11414e-05	0.0160096	0.131586	0.101699	12	69327457	CPM	TSS1500	island
cg09537256	0.016225	4.12199e-05	0.016017	0.967824	0.951599	5	76380263	ZBED3	5'UTR	shelf
cg14699263	-0.0173456	4.12246e-05	0.016017	0.89524	0.912586	2	27128106	DPYSL5	Body	opensea
cg06385380	0.108918	4.12436e-05	0.016017	0.491037	0.382118	7	48887585		IGR	island
cg11485605	0.0824877	4.12467e-05	0.016017	0.499289	0.416802	1	37235406		IGR	opensea
cg16719203	-0.0270908	4.12971e-05	0.0160281	0.819334	0.846425	3	50416243	CACNA2D2	Body	opensea
cg26887740	-0.0211829	4.13858e-05	0.0160453	0.841845	0.863028	21	35897673	RCAN1	1stExon	opensea
cg09489639	-0.0280958	4.13908e-05	0.0160453	0.847176	0.875272	15	99684063	TTC23	Body	opensea
cg26324043	0.0402876	4.14063e-05	0.0160453	0.828806	0.788518	5	67362498		IGR	opensea
cg26994377	0.00924419	4.1454e-05	0.0160518	0.0455313	0.0362871	4	140579069		IGR	opensea
cg23531968	-0.044744	4.14998e-05	0.0160518	0.407682	0.452426	13	90110573		IGR	opensea
cg25567337	0.00980765	4.15005e-05	0.0160518	0.053064	0.0432564	20	61148178	C20orf166	1stExon	island
cg17749520	-0.0190919	4.15097e-05	0.0160518	0.831692	0.850784	17	42466567	ITGA2B	Body	shelf
cg10911365	-0.0136363	4.157e-05	0.0160535	0.893204	0.90684	10	105827642	COL17A1	Body	opensea
cg16663424	-0.0414318	4.15845e-05	0.0160535	0.405572	0.447004	1	54562396	TCEANC2	3'UTR	opensea
cg10945307	-0.0265094	4.16449e-05	0.0160535	0.790411	0.81692	6	138850728	NHSL1	Body	opensea
cg09242578	-0.0179217	4.16503e-05	0.0160535	0.877562	0.895484	3	167582205		IGR	opensea
cg03261725	-0.0819837	4.16744e-05	0.0160535	0.504207	0.586191	17	70367843		IGR	opensea
cg08255017	-0.0242333	4.16773e-05	0.0160535	0.843269	0.867503	14	74727001	VSX2	Body	shore
cg23279317	-0.0197062	4.16959e-05	0.0160535	0.917984	0.93769	6	2266427		IGR	opensea
cg12891604	-0.0216356	4.17091e-05	0.0160535	0.927078	0.948713	6	148322898		IGR	opensea
cg13740867	-0.0413619	4.17317e-05	0.0160538	0.292366	0.333728	11	15923493		IGR	opensea
cg20213549	-0.0143769	4.17917e-05	0.0160681	0.877935	0.892312	6	31728195	MSH5-SAPCD1	Body	opensea
cg19045191	-0.0243759	4.18324e-05	0.0160681	0.829061	0.853437	11	34167855	NAT10	3'UTR	opensea
cg25593696	-0.0741772	4.18338e-05	0.0160681	0.602223	0.676401	22	25833652		IGR	opensea
cg23254024	-0.0264087	4.18719e-05	0.0160688	0.618764	0.645172	11	94488900		IGR	opensea
cg10202436	-0.0171965	4.1879e-05	0.0160688	0.86842	0.885617	5	138733726	SPATA24	Body	shelf
cg21057699	-0.0204901	4.19489e-05	0.0160842	0.738519	0.759009	3	46398764	CCR2	5'UTR	opensea
cg11026604	0.0735158	4.19641e-05	0.0160842	0.708128	0.634612	15	27020039	GABRB3	TSS1500	shore
cg24907149	-0.0256044	4.1991e-05	0.0160842	0.779168	0.804772	7	64148585	ZNF107	5'UTR	opensea
cg03567358	0.0791517	4.2025e-05	0.0160842	0.7079	0.628748	11	71050535		IGR	opensea
cg17244651	-0.0143776	4.20389e-05	0.0160842	0.93076	0.945138	6	130334156		IGR	opensea
cg19714024	-0.0139117	4.20493e-05	0.0160842	0.921315	0.935226	1	40036889	PABPC4	Body	opensea
cg18550509	0.0174187	4.20878e-05	0.0160906	0.149337	0.131918	15	100273145	LYSMD4	5'UTR	island
cg13867082	-0.0385905	4.21418e-05	0.0160948	0.540349	0.57894	20	48221199		IGR	opensea
cg08912058	-0.0123489	4.21423e-05	0.0160948	0.879299	0.891648	1	6313858	GPR153	Body	island
cg16798265	-0.0221508	4.22256e-05	0.0161183	0.864406	0.886557	10	111817338	ADD3	5'UTR	opensea
cg01245530	-0.0108388	4.22495e-05	0.0161192	0.932429	0.943268	17	42225147	C17orf53	Body	opensea
cg25310903	-0.0233941	4.2371e-05	0.0161572	0.828821	0.852215	20	35128497	DLGAP4	Body	opensea
cg00128805	0.0161773	4.24078e-05	0.0161629	0.108655	0.0924773	15	40330701	SRP14	Body	shore
cg01927409	-0.0155964	4.24464e-05	0.0161693	0.893744	0.90934	1	156263520	GLMP	Body	shelf
cg23620405	-0.0209704	4.24933e-05	0.0161778	0.903769	0.924739	13	114321044	GRK1	TSS1500	opensea
cg02847042	-0.0140843	4.25124e-05	0.0161778	0.906727	0.920812	5	133870539	JADE2	5'UTR	opensea
cg24348330	0.0695522	4.26657e-05	0.0162146	0.696987	0.627435	4	186453745	PDLIM3	Body	shelf
cg07124832	-0.0115363	4.27224e-05	0.0162146	0.913132	0.924669	5	178564818	ADAMTS2	Body	island
cg21252552	-0.0143095	4.27333e-05	0.0162146	0.922111	0.93642	9	139144428		IGR	island
cg00697397	0.0604379	4.27659e-05	0.0162146	0.489316	0.428878	4	6561753	PPP2R2C	5'UTR	shelf
cg21520613	0.0207611	4.27763e-05	0.0162146	0.949053	0.928292	4	77891275	2024-09-11	Body	opensea
cg17598923	0.124838	4.28243e-05	0.0162146	0.502313	0.377475	5	101119084		IGR	opensea
cg14523054	-0.0280181	4.28545e-05	0.0162146	0.823547	0.851565	9	128025451	GAPVD1	5'UTR	shore
cg18656310	-0.0151636	4.28673e-05	0.0162146	0.885916	0.90108	6	160505244	IGF2R	Body	opensea
cg02053529	-0.0281966	4.28708e-05	0.0162146	0.708209	0.736405	9	116326652	RGS3	Body	opensea
cg15491385	-0.0235567	4.28943e-05	0.0162146	0.774697	0.798254	3	72537392		IGR	opensea
cg19273668	-0.0225934	4.28989e-05	0.0162146	0.864675	0.887268	1	201199004		IGR	shelf
cg05935702	-0.0419615	4.29032e-05	0.0162146	0.704797	0.746759	21	46727366		IGR	opensea
cg01930417	0.0230119	4.29416e-05	0.0162146	0.140601	0.117589	11	122855023		IGR	island
cg14095761	-0.0238607	4.29421e-05	0.0162146	0.830257	0.854118	9	35713238	TLN1	Body	opensea
cg26864297	-0.0228051	4.29584e-05	0.0162146	0.766007	0.788812	1	3143965	PRDM16	Body	shelf
cg16952663	-0.08259	4.29728e-05	0.0162146	0.564665	0.647255	2	1735930	PXDN	Body	opensea
cg09559008	-0.0246927	4.29812e-05	0.0162146	0.799154	0.823847	17	56685103	TEX14	Body	opensea
cg01686933	-0.0216222	4.30279e-05	0.016224	0.807642	0.829264	11	119596104	PVRL1	Body	shelf
cg01937803	-0.0480483	4.30939e-05	0.0162406	0.282366	0.330414	14	103605307		IGR	island
cg21623281	-0.0243985	4.31295e-05	0.0162457	0.769265	0.793663	13	113312555	ATP11AUN	5'UTR	opensea
cg12999507	-0.046225	4.33604e-05	0.0163199	0.559693	0.605918	7	6424938	RAC1	Body	opensea
cg26250989	-0.020386	4.33978e-05	0.0163199	0.830337	0.850723	1	6333502	ACOT7	Body	opensea
cg13999061	-0.0319628	4.34079e-05	0.0163199	0.850992	0.882955	16	10478659	ATF7IP2	TSS1500	shore
cg18319852	0.0725433	4.34534e-05	0.0163199	0.361193	0.288649	6	168436099	KIF25	Body	shore
cg23885325	0.0153695	4.34672e-05	0.0163199	0.105948	0.0905783	1	227058063	PSEN2	TSS1500	island
cg08629372	-0.0302739	4.34787e-05	0.0163199	0.441499	0.471773	19	10677834	KRI1	TSS1500	shore
cg22823038	-0.020811	4.34805e-05	0.0163199	0.862797	0.883608	7	99609831		IGR	shelf
cg13258195	-0.0159168	4.35249e-05	0.0163283	0.872875	0.888791	17	80300821		IGR	shelf
cg12629359	0.0683255	4.35729e-05	0.0163319	0.327194	0.258869	11	69914062		IGR	opensea
cg15282907	0.00850202	4.35786e-05	0.0163319	0.0523916	0.0438896	12	133066680	FBRSL1	TSS1500	shore
cg14670793	-0.023053	4.36138e-05	0.0163333	0.810355	0.833408	2	102686810	IL1R1	TSS200	opensea
cg02438026	0.0401475	4.36264e-05	0.0163333	0.608594	0.568446	16	63072440		IGR	opensea
cg00537607	0.0152257	4.36878e-05	0.016348	0.0911886	0.075963	6	31370994	MICA	TSS1500	island
cg27049261	-0.0164526	4.37764e-05	0.0163517	0.92763	0.944083	6	20131160	MBOAT1	Body	opensea
cg03282991	-0.0154198	4.3785e-05	0.0163517	0.904068	0.919488	6	32294260	C6orf10	Body	opensea
cg22052378	-0.0281384	4.37981e-05	0.0163517	0.630717	0.658856	16	1738091	HN1L	Body	opensea
cg00210249	-0.0662348	4.38069e-05	0.0163517	0.648953	0.715187	10	71135679	HK1	Body	opensea
[truncated: 9,682 more rows]
